# Supplementary material for: Genetic Analysis of T Cell Lymphomas in Carbon Ion-Irradiated Mice Reveals Frequent Interstitial Chromosome Deletions: Implications for Second Cancer Induction in Normal Tissues during Carbon Ion Radiotherapy
Source: PLoS One. 2015 Jun 30;10(6):e0130666. doi: 10.1371/journal.pone.0130666 (PMC4488329; doi:10.1371/journal.pone.0130666)
Supplement: S1 Dataset — (XLSX) [file pone.0130666.s002.xlsx]

## Sheet: Full Dataset
Treatment	TL	Sex	Thymus Weight (mg)	Lifespan (Days)		Analysed by CGH		Ikzf1													Bcl11b						Pten											Notch1
								D11Mit62 Allele(s) Remaining	D11Mit2 Allele(s) Remaining	Ikzf1 Loss of Heterozygosity		Ikzf1 Mutation Class	Ikzf1 Mutation Description	Ikzf1 Mutation Status		Ikzf1 Expression Status		Ikzf1 Classification			D12Mit132 Allele(s) Remaining	D12nds2 Allele(s) Remaining	Bcl11b Loss of Heterozygosity		Bcl11b LOH Mechanism (from LOH and DNA Copy Number Results)		Pten Allele(s) Remaining	D19Mit19 Allele(s) Remaining	Pten Loss of Heterozygosity		Pten Mutation Class	Pten Mutation Description	Pten cDNA Mutation Status		Pten Expression Status			Notch1 5ʹ Deletion		Notch1 PEST Mutation Class	Notch1 PEST Mutation Description	Notch1 PEST Mutation		Notch1 HD Mutation Class	Notch1 HD Mutation Description	Notch1 HD Mutation		Notch1 Mutation Status
Gamma- 1 x 4 Gy	10691	Female	593	106		Yes		Both B6 and C3H	Both B6 and C3H	0	Both alleles retained above and below Ikzf1	Insertion(s)	Hemizygous: Insertion of 'G' (pos+810 relative to TSS)	1	Mutant Ikzf1 Sequence	1	Ikzf1 Abnormality	2	Mutant		B6	B6	1	Loss of heterozygosity above and/or below Bcl11b	Telomeric Deletion LOH		Both B6 and C3H	C3H	1	Loss of heterozygosity within and/or below Pten	Point-Mutation(s)	Homozygous: T>G (pos+372 relative to TSS) -CONFIRMED IN DNA	1	Mutant Pten Sequence	1	Pten Abnormality		1	Notch1 Type 1 Deletion by PCR			0	Normal Notch1 PEST Domain Sequence			0	Normal Notch1 HD Sequence	0	Normal Notch1 PEST & HD Sequences
Gamma- 1 x 4 Gy	10850	Male	254	139				C3H	C3H	1	Loss of heterozygosity above and/or below Ikzf1	Point-Mutation(s)	Hemizygous: C>T (pos+702 relative to TSS)	1	Mutant Ikzf1 Sequence	1	Ikzf1 Abnormality	2	Mutant		B6	B6	1	Loss of heterozygosity above and/or below Bcl11b	Telomeric Recombination LOH		Both B6 and C3H	Both B6 and C3H	0	Both alleles retained within and below Pten			0	Normal Pten Sequence	0	Pten Normal		0	No Notch1 Type 1 Deletion by PCR	Deletion(s)	Homozygous: Deletion of 'TCCTCACCCCATCCCCT' (pos+ 7454-7470 relative to TSS)	1	Mutant Notch1 PEST Domain Sequence	Not Expressed		1	Mutant Notch1 HD Sequence	1	Mutation in Notch1 PEST and/or HD Sequence
Gamma- 1 x 4 Gy	10910	Male	373	148		Yes		Both B6 and C3H	Both B6 and C3H	0	Both alleles retained above and below Ikzf1	Deletion(s)	Heterozygous: Deletion of Exons 3, 4, 5 and 6	1	Mutant Ikzf1 Sequence	1	Ikzf1 Abnormality	6	Aberrant Expression & Mutant		C3H	C3H	1	Loss of heterozygosity above and/or below Bcl11b	Telomeric Deletion LOH		Both B6 and C3H	Both B6 and C3H	0	Both alleles retained within and below Pten	Deletion(s)	Heterozygous: Deletion 'AA'>'T' (pos+968 relative to TSS) - CONFIRMED IN DNA, Heterozygous: Deletion of Exon 8	1	Mutant Pten Sequence	1	Pten Abnormality		1	Notch1 Type 1 Deletion by PCR	Insertion(s)	Heterozygous: 'C'>'GAG' (pos+7216 relative to TSS)	1	Mutant Notch1 PEST Domain Sequence			0	Normal Notch1 HD Sequence	1	Mutation in Notch1 PEST and/or HD Sequence
Gamma- 1 x 4 Gy	10976	Male	918	161		Yes		Both B6 and C3H	Both B6 and C3H	0	Both alleles retained above and below Ikzf1			0	No Ikzf1 Mutations Found	0	Ikzf1 Normal	1	Normal		B6	B6	1	Loss of heterozygosity above and/or below Bcl11b	Telomeric Recombination LOH		Both B6 and C3H	Both B6 and C3H	0	Both alleles retained within and below Pten	Deletion(s)	Homozygous: Deletion of Exons 7 & 8	1	Mutant Pten Sequence	1	Pten Abnormality		0	No Notch1 Type 1 Deletion by PCR	Insertion(s)	Heterozygous: Insertion of 'CCCT' (pos+7083 relative to TSS)	1	Mutant Notch1 PEST Domain Sequence			0	Normal Notch1 HD Sequence	1	Mutation in Notch1 PEST and/or HD Sequence
Gamma- 1 x 4 Gy	10980	Female	908	162				Both B6 and C3H	Both B6 and C3H	0	Both alleles retained above and below Ikzf1			0	No Ikzf1 Mutations Found	0	Ikzf1 Normal	1	Normal		B6	B6	1	Loss of heterozygosity above and/or below Bcl11b	Interstitial Deletion and Telomeric Recombination		C3H	C3H	1	Loss of heterozygosity within and/or below Pten	Point-Mutation(s)	Homozygous: A>T (pos+146 relative to TSS)	1	Mutant Pten Sequence	1	Pten Abnormality		0	No Notch1 Type 1 Deletion by PCR	Point-Mutation(s)	Heterozygous: C>T (pos+7429 relative to TSS)	1	Mutant Notch1 PEST Domain Sequence	Point-Mutation(s)	Heterozygous: T>C (pos+5003 relative to TSS)	1	Mutant Notch1 HD Sequence	1	Mutation in Notch1 PEST and/or HD Sequence
Gamma- 1 x 4 Gy	10989	Male	511	164		Yes		Both B6 and C3H	Both B6 and C3H	0	Both alleles retained above and below Ikzf1	Deletion(s)	Heterozygous: Deletion of Exons 4, 5 and 6	1	Mutant Ikzf1 Sequence	1	Ikzf1 Abnormality	6	Aberrant Expression & Mutant		C3H	C3H	1	Loss of heterozygosity above and/or below Bcl11b	Telomeric Deletion LOH		C3H	C3H	1	Loss of heterozygosity within and/or below Pten	Point-Mutation(s)	Homozygous: T>A (pos+419 relative to TSS) - CONFIRMED IN DNA	1	Mutant Pten Sequence	1	Pten Abnormality		0	No Notch1 Type 1 Deletion by PCR			0	Normal Notch1 PEST Domain Sequence	Insertion(s)	Heterozygous: Insertion of 'CAACCT' at pos+4999 (relative to TSS)	1	Mutant Notch1 HD Sequence	1	Mutation in Notch1 PEST and/or HD Sequence
Gamma- 1 x 4 Gy	11360	Male	765	208		Yes		Both B6 and C3H	Both B6 and C3H	0	Both alleles retained above and below Ikzf1	Point-Mutation(s)	Heterozygous: G>A (pos+589 relative to TSS)	1	Mutant Ikzf1 Sequence	1	Ikzf1 Abnormality	2	Mutant		B6	B6	1	Loss of heterozygosity above and/or below Bcl11b	Telomeric Recombination LOH		Both B6 and C3H	Both B6 and C3H	0	Both alleles retained within and below Pten	Deletion(s)	Heterozygous: Deletion of 78 bp (beginning of Exon 5) (pos+261-338, relative to TSS)	1	Mutant Pten Sequence	1	Pten Abnormality		0	No Notch1 Type 1 Deletion by PCR	Insertion(s)	Heterozygous: Insertion of 'C' (pos+7259 relative to TSS)	1	Mutant Notch1 PEST Domain Sequence	Point-Mutation(s)	Homozygous: T>C (pos+5003 relative to TSS)	1	Mutant Notch1 HD Sequence	1	Mutation in Notch1 PEST and/or HD Sequence
Gamma- 1 x 4 Gy	11463	Male	263	233		Yes		Both B6 and C3H	Both B6 and C3H	0	Both alleles retained above and below Ikzf1			0	No Ikzf1 Mutations Found	0	Ikzf1 Normal	1	Normal		Both B6 and C3H	Both B6 and C3H	0	Both alleles retained above and below Bcl11b	Retained Heterozygosity		Both B6 and C3H	Both B6 and C3H	0	Both alleles retained within and below Pten			0	Normal Pten Sequence	0	Pten Normal		1	Notch1 Type 1 Deletion by PCR	Insertion(s)	Heterozygous: 'C'>'GGTGT' (pos+7052 relative to TSS)	1	Mutant Notch1 PEST Domain Sequence			0	Normal Notch1 HD Sequence	1	Mutation in Notch1 PEST and/or HD Sequence
Gamma- 1 x 4 Gy	11474	Male	226	221				C3H	C3H	1	Loss of heterozygosity above and/or below Ikzf1	No Expression		1	Mutant Ikzf1 Sequence	1	Ikzf1 Abnormality	7	Null Expression		B6	B6	1	Loss of heterozygosity above and/or below Bcl11b	Interstitial Deletion and Telomeric Recombination		Both B6 and C3H	Both B6 and C3H	0	Both alleles retained within and below Pten	Not Expressed		ND	No Pten Transcript	1	Pten Abnormality		1	Notch1 Type 1 Deletion by PCR	Insertion(s)	Heterozygous: Insertion of 'C' (pos+7083 relative to TSS)	1	Mutant Notch1 PEST Domain Sequence			0	Normal Notch1 HD Sequence	1	Mutation in Notch1 PEST and/or HD Sequence
Gamma- 1 x 4 Gy	11478	Female	800	222		Yes		Both B6 and C3H	Both B6 and C3H	0	Both alleles retained above and below Ikzf1			0	No Ikzf1 Mutations Found	0	Ikzf1 Normal	1	Normal		B6	B6	1	Loss of heterozygosity above and/or below Bcl11b	Interstitial Deletion and Telomeric Recombination		C3H	C3H	1	Loss of heterozygosity within and/or below Pten	Insertion(s)	Homozygous: A2>A3 (pos+938 relative to TSS) - CONFIRMED IN DNA	1	Mutant Pten Sequence	1	Pten Abnormality		0	No Notch1 Type 1 Deletion by PCR			0	Normal Notch1 PEST Domain Sequence	Point-Mutation(s)	Heterozygous: T>C (pos+5003 relative to TSS)	1	Mutant Notch1 HD Sequence	1	Mutation in Notch1 PEST and/or HD Sequence
Gamma- 1 x 4 Gy	11498	Female	703	225		Yes		B6	B6	1	Loss of heterozygosity above and/or below Ikzf1	No Expression		1	Mutant Ikzf1 Sequence	1	Ikzf1 Abnormality	7	Null Expression		C3H	C3H	1	Loss of heterozygosity above and/or below Bcl11b	Telomeric Deletion LOH		Both B6 and C3H	Both B6 and C3H	0	Both alleles retained within and below Pten	Not Expressed		ND	No Pten Transcript	1	Pten Abnormality		0	No Notch1 Type 1 Deletion by PCR			0	Normal Notch1 PEST Domain Sequence			0	Normal Notch1 HD Sequence	0	Normal Notch1 PEST & HD Sequences
Gamma- 1 x 4 Gy	11534	Female	502	242		Yes		Both B6 and C3H	Both B6 and C3H	0	Both alleles retained above and below Ikzf1			0	No Ikzf1 Mutations Found	0	Ikzf1 Normal	1	Normal		B6	B6	1	Loss of heterozygosity above and/or below Bcl11b	Telomeric Recombination LOH		Both B6 and C3H	Both B6 and C3H	0	Both alleles retained within and below Pten	Not Expressed		ND	No Pten Transcript	1	Pten Abnormality		0	No Notch1 Type 1 Deletion by PCR	Deletion(s)	Homozygous: Deletion of 'TCCTCACCCCATCCCCT' (pos+7454-7470 relative to TSS)	1	Mutant Notch1 PEST Domain Sequence			0	Normal Notch1 HD Sequence	1	Mutation in Notch1 PEST and/or HD Sequence
Gamma- 1 x 4 Gy	11697	Female	415	260		Yes		Both B6 and C3H	Both B6 and C3H	0	Both alleles retained above and below Ikzf1			0	No Ikzf1 Mutations Found	0	Ikzf1 Normal	1	Normal		Both B6 and C3H	Both B6 and C3H	0	Both alleles retained above and below Bcl11b	Retained Heterozygosity		C3H	C3H	1	Loss of heterozygosity within and/or below Pten	Deletion(s)	Homozygous: Deletion of Exons 3, 4 & 5	1	Mutant Pten Sequence	1	Pten Abnormality		0	No Notch1 Type 1 Deletion by PCR	Deletion(s)	Heterozygous: 'CGG'>'GC' (pos+7082-7084 relative to TSS)	1	Mutant Notch1 PEST Domain Sequence			0	Normal Notch1 HD Sequence	1	Mutation in Notch1 PEST and/or HD Sequence
Gamma- 1 x 4 Gy	12077	Female	398	326		Yes		Both B6 and C3H	Both B6 and C3H	0	Both alleles retained above and below Ikzf1	Deletion(s)	Heterozygous: Deletion of Exons 4, 5 and 6	1	Mutant Ikzf1 Sequence	1	Ikzf1 Abnormality	6	Aberrant Expression & Mutant		Both B6 and C3H	Both B6 and C3H	0	Both alleles retained above and below Bcl11b	Retained Heterozygosity		Both B6 and C3H	Both B6 and C3H	0	Both alleles retained within and below Pten			0	Normal Pten Sequence	0	Pten Normal		0	No Notch1 Type 1 Deletion by PCR	Point-Mutation(s)	Heterozygous: C>T (pos+7243 relative to TSS)	1	Mutant Notch1 PEST Domain Sequence			0	Normal Notch1 HD Sequence	1	Mutation in Notch1 PEST and/or HD Sequence
Gamma- 1 x 4 Gy	12118	Female	775	348		Yes		Both B6 and C3H	Both B6 and C3H	0	Both alleles retained above and below Ikzf1	Deletion(s)	Heterozygous: Deletion of Exon 4	1	Mutant Ikzf1 Sequence	1	Ikzf1 Abnormality	6	Aberrant Expression & Mutant		Both B6 and C3H	Both B6 and C3H	0	Both alleles retained above and below Bcl11b	Retained Heterozygosity		B6	B6	1	Loss of heterozygosity within and/or below Pten	Insertion(s)	Homozygous: Insertion of 'TTATGG' (pos+720 relative to TSS)	1	Mutant Pten Sequence	1	Pten Abnormality		0	No Notch1 Type 1 Deletion by PCR	Insertion(s)	Heterozygous: Insertion of 'A' (pos+7407 relative to TSS)	1	Mutant Notch1 PEST Domain Sequence			0	Normal Notch1 HD Sequence	1	Mutation in Notch1 PEST and/or HD Sequence
Gamma- 1 x 4 Gy	12289	Male	541	378				Both B6 and C3H	Both B6 and C3H	0	Both alleles retained above and below Ikzf1			0	No Ikzf1 Mutations Found	0	Ikzf1 Normal	1	Normal		Both B6 and C3H	Both B6 and C3H	0	Both alleles retained above and below Bcl11b	Retained Heterozygosity		Both B6 and C3H	Both B6 and C3H	0	Both alleles retained within and below Pten			ND	Pten Sequence Unclear	ND	Pten Status Unclear		1	Notch1 Type 1 Deletion by PCR			0	Normal Notch1 PEST Domain Sequence			0	Normal Notch1 HD Sequence	0	Normal Notch1 PEST & HD Sequences
Carbon- 1 x 4.8 Gy	22172	Male	735	88				Both B6 and C3H	Both B6 and C3H	0	Both alleles retained above and below Ikzf1	Aberrant Expression	Exon 3/4 Junction onwards is normal expression, but 0/1 - 2/4 products are missing	0	No Ikzf1 Mutations Found	1	Ikzf1 Abnormality	5	Aberrant Expression		C3H	Both B6 and C3H	1	Loss of heterozygosity above and/or below Bcl11b	Interstitial Recombination LOH		Both B6 and C3H	Both B6 and C3H	0	Both alleles retained within and below Pten			0	Normal Pten Sequence	0	Pten Normal		1	Notch1 Type 1 Deletion by PCR	Deletion(s)	Heterozygous: Deletion of 'AGTCTGC' (pos+7273-7280 relative to TSS)	1	Mutant Notch1 PEST Domain Sequence			0	Normal Notch1 HD Sequence	1	Mutation in Notch1 PEST and/or HD Sequence
Carbon- 1 x 4.8 Gy	22328	Female	623	109				Both B6 and C3H	Both B6 and C3H	0	Both alleles retained above and below Ikzf1			0	No Ikzf1 Mutations Found	0	Ikzf1 Normal	1	Normal		Both B6 and C3H	B6	1	Loss of heterozygosity above and/or below Bcl11b	Telomeric Deletion LOH		B6	B6	1	Loss of heterozygosity within and/or below Pten	Point-Mutation(s)	Hemizygous: (C>T, pos+517)	1	Mutant Pten Sequence	1	Pten Abnormality		0	No Notch1 Type 1 Deletion by PCR	Deletion(s)	Heterozygous: Deletion of 'CCTCACCC' (pos+7455-7462 relative to TSS)	1	Mutant Notch1 PEST Domain Sequence			0	Normal Notch1 HD Sequence	1	Mutation in Notch1 PEST and/or HD Sequence
Carbon- 1 x 4 Gy	22329	Female	661	111				Both B6 and C3H	Both B6 and C3H	0	Both alleles retained above and below Ikzf1			0	No Ikzf1 Mutations Found	0	Ikzf1 Normal	1	Normal		C3H	Both B6 and C3H	1	Loss of heterozygosity above and/or below Bcl11b	Interstitial Deletion LOH		Both B6 and C3H	Both B6 and C3H	0	Both alleles retained within and below Pten	Insertion(s)	Heterozygous: Frameshift ('C' inserted at pos+989) - CONFIRMED IN DNA	1	Mutant Pten Sequence	1	Pten Abnormality		0	No Notch1 Type 1 Deletion by PCR			0	Normal Notch1 PEST Domain Sequence	Insertion(s)	Heterozygous: Duplication of 48 bp of terminal HD sequence (pos+5142-5188 inserted after pos+5142 relative to TSS).	1	Mutant Notch1 HD Sequence	1	Mutation in Notch1 PEST and/or HD Sequence
Carbon- 1 x 4 Gy	22420	Female	622	123				Both B6 and C3H	Both B6 and C3H	0	Both alleles retained above and below Ikzf1			0	No Ikzf1 Mutations Found	0	Ikzf1 Normal	1	Normal		C3H	C3H	1	Loss of heterozygosity above and/or below Bcl11b	Telomeric Deletion LOH		Both B6 and C3H	Both B6 and C3H	0	Both alleles retained within and below Pten			0	Normal Pten Sequence	0	Pten Normal		1	Notch1 Type 1 Deletion by PCR			0	Normal Notch1 PEST Domain Sequence			0	Normal Notch1 HD Sequence	0	Normal Notch1 PEST & HD Sequences
Carbon- 4 x 1.2 Gy	22429	Male	150	140				B6	B6	1	Loss of heterozygosity above and/or below Ikzf1	Insertion(s)	Homozygous: Insertion of 'CT' at 'CTCT' tetranucleotide (pos+825 relative to Start) nonsense from Codon#277 to STOP at Codon#303	1	Mutant Ikzf1 Sequence	1	Ikzf1 Abnormality	6	Aberrant Expression & Mutant		B6	B6	1	Loss of heterozygosity above and/or below Bcl11b	Telomeric Deletion LOH		Both B6 and C3H	Both B6 and C3H	0	Both alleles retained within and below Pten			0	Normal Pten Sequence	0	Pten Normal		0	No Notch1 Type 1 Deletion by PCR	Insertion(s)	Heterozygous: Insertion of 'CCCC' (pos+7260 relative to TSS)	1	Mutant Notch1 PEST Domain Sequence			0	Normal Notch1 HD Sequence	1	Mutation in Notch1 PEST and/or HD Sequence
Carbon- 1 x 4.8 Gy	22451	Female	203	128				Both B6 and C3H	Both B6 and C3H	0	Both alleles retained above and below Ikzf1			0	No Ikzf1 Mutations Found	0	Ikzf1 Normal	1	Normal		Both B6 and C3H	B6	1	Loss of heterozygosity above and/or below Bcl11b	Telomeric Deletion LOH		Both B6 and C3H	Both B6 and C3H	0	Both alleles retained within and below Pten	Point-Mutation(s)	Heterozygous: (A>C, pos+391) - CONFIRMED IN DNA; Heterozygous (A>T, pos+796)	1	Mutant Pten Sequence	1	Pten Abnormality		0	No Notch1 Type 1 Deletion by PCR	Point-Mutation(s)	Heterozygous: C>T (pos+6913 relative to TSS)	1	Mutant Notch1 PEST Domain Sequence	Point-Mutation(s)	Heterozygous: T>C, pos+5003 (relative to TSS)	1	Mutant Notch1 HD Sequence	1	Mutation in Notch1 PEST and/or HD Sequence
Carbon- 1 x 4 Gy	22458	Male	422	149				Both B6 and C3H	Both B6 and C3H	0	Both alleles retained above and below Ikzf1	Insertion(s)	Heterozygous: Insertion of 'C' at poly-C tract (pos+996 relative to Start), nonsense at Codon#333 to STOP at Codon#334	1	Mutant Ikzf1 Sequence	1	Ikzf1 Abnormality	2	Mutant		C3H	C3H	1	Loss of heterozygosity above and/or below Bcl11b	Telomeric Deletion LOH		B6	B6	1	Loss of heterozygosity within and/or below Pten	Insertion(s)/Deletion(s)	Heterozygous: Insertion of 'CTTC' (pos+312 relative to TSS), Heterozygous: Deletion of 161 bp (end of Exon 5, pos+332-491 relative to TSS)	1	Mutant Pten Sequence	1	Pten Abnormality		0	No Notch1 Type 1 Deletion by PCR	Insertion(s)	Heterozygous: G>CC (pos+7082 relative to TSS)	1	Mutant Notch1 PEST Domain Sequence			0	Normal Notch1 HD Sequence	1	Mutation in Notch1 PEST and/or HD Sequence
Carbon- 4 x 1.2 Gy	22465	Male	216	160				Both B6 and C3H	Both B6 and C3H	0	Both alleles retained above and below Ikzf1	Aberrant Expression	Whole transcript level is supressed, but with extra low level at the 5/6 - 6/7 junctions	0	No Ikzf1 Mutations Found	1	Ikzf1 Abnormality	5	Aberrant Expression		C3H	Both B6 and C3H	1	Loss of heterozygosity above and/or below Bcl11b	Interstitial Recombination LOH		Both B6 and C3H	Both B6 and C3H	0	Both alleles retained within and below Pten			0	Normal Pten Sequence	0	Pten Normal		1	Notch1 Type 1 Deletion by PCR	Insertion(s)	Heterozygous: Insertion of 'GAAA' (pos+7082 relative to TSS)	1	Mutant Notch1 PEST Domain Sequence			0	Normal Notch1 HD Sequence	1	Mutation in Notch1 PEST and/or HD Sequence
Carbon- 4 x 1.2 Gy	22472	Male	570	148				Both B6 and C3H	Both B6 and C3H	0	Both alleles retained above and below Ikzf1			0	No Ikzf1 Mutations Found	0	Ikzf1 Normal	1	Normal		C3H	Both B6 and C3H	1	Loss of heterozygosity above and/or below Bcl11b	Interstitial Recombination LOH		Both B6 and C3H	Both B6 and C3H	0	Both alleles retained within and below Pten	Insertion(s)	Heterozygous: (A6>A7, pos+546-551) - CONFIRMED IN DNA	1	Mutant Pten Sequence	1	Pten Abnormality		1	Notch1 Type 1 Deletion by PCR	Insertion(s)	Heterozygous: G5>G6 (pos+6848 relative to TSS)	1	Mutant Notch1 PEST Domain Sequence			0	Normal Notch1 HD Sequence	1	Mutation in Notch1 PEST and/or HD Sequence
Carbon- 4 x 1 Gy	22476	Female	307	149				Both B6 and C3H	Both B6 and C3H	0	Both alleles retained above and below Ikzf1			0	No Ikzf1 Mutations Found	0	Ikzf1 Normal	1	Normal		C3H	B6	1	Loss of heterozygosity above and/or below Bcl11b	Interstitial Deleletion and Telomeric Recombination		Both B6 and C3H	Both B6 and C3H	0	Both alleles retained within and below Pten			0	Normal Pten Sequence	0	Pten Normal		1	Notch1 Type 1 Deletion by PCR	Insertion(s)	Heterozygous: G>AA (net +1 bp insertion, pos+7082) leading to frameshift	1	Mutant Notch1 PEST Domain Sequence			0	Normal Notch1 HD Sequence	1	Mutation in Notch1 PEST and/or HD Sequence
Carbon- 1 x 4 Gy	22486	Male	433	137				C3H	Both B6 and C3H	1	Loss of heterozygosity above and/or below Ikzf1	Deletion(s)	Hemizygous: Deletion of 'AT' ahead of 'GTGTG' tract (pos+1468-1469 relative to Start), nonsense after codon 490 to new STOP.	1	Mutant Ikzf1 Sequence	1	Ikzf1 Abnormality	2	Mutant		B6	B6	1	Loss of heterozygosity above and/or below Bcl11b	Not Determined		Both B6 and C3H	Both B6 and C3H	0	Both alleles retained within and below Pten			0	Scarce Pten Transcript	1	Pten Abnormality		1	Notch1 Type 1 Deletion by PCR	Deletion(s)	Heterozygous: 11 bp deletion (pos+7053-7063) leading to frameshift	1	Mutant Notch1 PEST Domain Sequence			0	Normal Notch1 HD Sequence	1	Mutation in Notch1 PEST and/or HD Sequence
Carbon- 4 x 1.2 Gy	22487	Male	631	151				Both B6 and C3H	Both B6 and C3H	0	Both alleles retained above and below Ikzf1	Point-Mutation(s)	Heterozygous: C>T point mutation (pos+484 relative to Start), Arg>Trp at Codon #162	1	Mutant Ikzf1 Sequence	1	Ikzf1 Abnormality	2	Mutant		B6	B6	1	Loss of heterozygosity above and/or below Bcl11b	Telomeric Recombination LOH		Both B6 and C3H	Both B6 and C3H	0	Both alleles retained within and below Pten	Point-Mutation(s)	Heterozygous: (T>C, pos+542) - CONFIRMED IN DNA; Heterozygous (C>T, pos+1003) - CONFIRMED IN DNA	1	Mutant Pten Sequence	1	Pten Abnormality		0	No Notch1 Type 1 Deletion by PCR			0	Normal Notch1 PEST Domain Sequence			0	Normal Notch1 HD Sequence	0	Normal Notch1 PEST & HD Sequences
Carbon- 4 x 1.2 Gy	22488	Male	647	151				Both B6 and C3H	Both B6 and C3H	0	Both alleles retained above and below Ikzf1	Point-Mutation(s)/Insertion(s)	Heterozygous: 'GT'>'TA' (pos+ 161 relative to TSS) Causes loss of splice site and insertion of 74 bp of intronic sequence at the end of Exon 2, Heterozygous: T>C (pos+518 relative to TSS)	1	Mutant Ikzf1 Sequence	1	Ikzf1 Abnormality	6	Aberrant Expression & Mutant		C3H	C3H	1	Loss of heterozygosity above and/or below Bcl11b	Interstitial Recombination and Telomeric Deletion		Both B6 and C3H	Both B6 and C3H	0	Both alleles retained within and below Pten			0	Normal Pten Sequence	0	Pten Normal		0	No Notch1 Type 1 Deletion by PCR	Insertion(s)	Heterozygous: 2 bp insertion 'CC' (after pos+7211) leading to frameshift	1	Mutant Notch1 PEST Domain Sequence			0	Normal Notch1 HD Sequence	1	Mutation in Notch1 PEST and/or HD Sequence
Carbon- 4 x 1 Gy	22490	Female	530	154		Yes		Both B6 and C3H	Both B6 and C3H	0	Both alleles retained above and below Ikzf1	Point-Mutation(s)	Heterozygous: A>C point mutation (pos+557 relative to Start), Asp>Ala at Codon #186	1	Mutant Ikzf1 Sequence	1	Ikzf1 Abnormality	2	Mutant		C3H	C3H	1	Loss of heterozygosity above and/or below Bcl11b	Interstitial Deleletion and Telomeric Recombination		C3H	C3H	1	Loss of heterozygosity within and/or below Pten	Deletion(s)	Homozygous: Deletion of Exon 8	1	Mutant Pten Sequence	1	Pten Abnormality		0	No Notch1 Type 1 Deletion by PCR	Deletion(s)	Heterozygous: Net 1 bp deletion 'GGCTGGCA>TTGCTGG' (pos+7082) leading to frameshift	1	Mutant Notch1 PEST Domain Sequence			0	Normal Notch1 HD Sequence	1	Mutation in Notch1 PEST and/or HD Sequence
Carbon- 1 x 4 Gy	22533	Female	533	143		Yes		B6	B6	1	Loss of heterozygosity above and/or below Ikzf1	Insertion(s)	Homozygous: Insertion of novel exon 113 bp, in between Exons 5 and 6	1	Mutant Ikzf1 Sequence	1	Ikzf1 Abnormality	6	Aberrant Expression & Mutant		C3H	C3H	1	Loss of heterozygosity above and/or below Bcl11b	Telomeric Deletion LOH		B6	Both B6 and C3H	1	Loss of heterozygosity within and/or below Pten	Deletion(s)	Heterozygous: Deletion of Exon 2	1	Mutant Pten Sequence	1	Pten Abnormality		0	No Notch1 Type 1 Deletion by PCR	Insertion(s)	Heterozygous: 1 bp insertion 'G5>G6' (pos+6847) leading to frameshift	1	Mutant Notch1 PEST Domain Sequence			0	Normal Notch1 HD Sequence	1	Mutation in Notch1 PEST and/or HD Sequence
Carbon- 1 x 4.8 Gy	22535	Male	187	143				C3H	Both B6 and C3H	1	Loss of heterozygosity above and/or below Ikzf1	Deletion(s)	Heterozygous: 61 bp deletion at end of Exon 4.	1	Mutant Ikzf1 Sequence	1	Ikzf1 Abnormality	6	Aberrant Expression & Mutant		C3H	C3H	1	Loss of heterozygosity above and/or below Bcl11b	Telomeric Recombination LOH		Both B6 and C3H	Both B6 and C3H	0	Both alleles retained within and below Pten			0	Normal Pten Sequence	0	Pten Normal		1	Notch1 Type 1 Deletion by PCR	Insertion(s)	Heterozygous: Net 1 bp insertion 'G>CC' (pos+7082) leading to frameshift	1	Mutant Notch1 PEST Domain Sequence			0	Normal Notch1 HD Sequence	1	Mutation in Notch1 PEST and/or HD Sequence
Carbon- 4 x 1.2 Gy	22536	Male	838	163				Both B6 and C3H	Both B6 and C3H	0	Both alleles retained above and below Ikzf1			0	No Ikzf1 Mutations Found	1	Ikzf1 Abnormality	3	Low Expression		Both B6 and C3H	B6	1	Loss of heterozygosity above and/or below Bcl11b	Not Determined		Both B6 and C3H	Both B6 and C3H	0	Both alleles retained within and below Pten			0	Normal Pten Sequence	0	Pten Normal		1	Notch1 Type 1 Deletion by PCR	Insertion(s)	Heterozygous: Net 1 bp insertion 'C<GA' (pos+7081) leading to frameshift	1	Mutant Notch1 PEST Domain Sequence			0	Normal Notch1 HD Sequence	1	Mutation in Notch1 PEST and/or HD Sequence
Carbon- 1 x 4 Gy	22537	Male	721	149				Both B6 and C3H	Both B6 and C3H	0	Both alleles retained above and below Ikzf1			0	No Ikzf1 Mutations Found	0	Ikzf1 Normal	1	Normal		B6	B6	1	Loss of heterozygosity above and/or below Bcl11b	Telomeric Deletion LOH		Both B6 and C3H	Both B6 and C3H	0	Both alleles retained within and below Pten			0	Normal Pten Sequence	0	Pten Normal		1	Notch1 Type 1 Deletion by PCR	Insertion(s)	Heterozygous: Insertion of 'C' (pos+7423 relative to TSS)	1	Mutant Notch1 PEST Domain Sequence			0	Normal Notch1 HD Sequence	1	Mutation in Notch1 PEST and/or HD Sequence
Carbon- 4 x 1 Gy	22539	Female	347	160				Both B6 and C3H	Both B6 and C3H	0	Both alleles retained above and below Ikzf1			0	No Ikzf1 Mutations Found	1	Ikzf1 Abnormality	3	Low Expression		Both B6 and C3H	B6	1	Loss of heterozygosity above and/or below Bcl11b	Telomeric Deletion LOH		Both B6 and C3H	Both B6 and C3H	0	Both alleles retained within and below Pten			0	Normal Pten Sequence	0	Pten Normal		0	No Notch1 Type 1 Deletion by PCR	Insertion(s)	Heterozygous: 1 bp insertion 'G5<G6' (pos+6847) leading to frameshift	1	Mutant Notch1 PEST Domain Sequence	Point-Mutation(s)	Heterozygous: T>C, pos+5003 (relative to TSS)	1	Mutant Notch1 HD Sequence	1	Mutation in Notch1 PEST and/or HD Sequence
Carbon- 1 x 4 Gy	22542	Male	297	150				Both B6 and C3H	Both B6 and C3H	0	Both alleles retained above and below Ikzf1			0	No Ikzf1 Mutations Found	0	Ikzf1 Normal	1	Normal		C3H	C3H	1	Loss of heterozygosity above and/or below Bcl11b	Telomeric Deletion LOH		C3H	C3H	1	Loss of heterozygosity within and/or below Pten			0	Normal Pten Sequence	0	Pten Normal		0	No Notch1 Type 1 Deletion by PCR	Deletion(s)	Heterozygous: 2 bp deletion (pos+7469-7470) leading to frameshift	1	Mutant Notch1 PEST Domain Sequence	Point-Mutation(s)	Heterozygous: T>G, pos+5009 (relative to TSS)	1	Mutant Notch1 HD Sequence	1	Mutation in Notch1 PEST and/or HD Sequence
Carbon- 4 x 1 Gy	22544	Male	462	163		Yes		Both B6 and C3H	Both B6 and C3H	0	Both alleles retained above and below Ikzf1	Point-Mutation(s)	Heterozygous: T>C point mutation (pos+575 relative to Start), Leu>Pro at Codon #192	1	Mutant Ikzf1 Sequence	1	Ikzf1 Abnormality	2	Mutant		B6	B6	1	Loss of heterozygosity above and/or below Bcl11b	Telomeric Deletion LOH		Both B6 and C3H	Both B6 and C3H	0	Both alleles retained within and below Pten			0	Normal Pten Sequence	0	Pten Normal		0	No Notch1 Type 1 Deletion by PCR	Insertion(s)	Heterozygous: 8 bp insertion 'CCCCC+CTC' (pos+7193) leading to frameshift	1	Mutant Notch1 PEST Domain Sequence			0	Normal Notch1 HD Sequence	1	Mutation in Notch1 PEST and/or HD Sequence
Carbon- 1 x 4.8 Gy	22546	Male	813	152				Both B6 and C3H	Both B6 and C3H	0	Both alleles retained above and below Ikzf1			0	No Ikzf1 Mutations Found	1	Ikzf1 Abnormality	3	Low Expression		B6	B6	1	Loss of heterozygosity above and/or below Bcl11b	Telomeric Recombination LOH		Both B6 and C3H	Both B6 and C3H	0	Both alleles retained within and below Pten	Point-Mutation(s)	Heterozygous: C>T (pos+830) - CONFIRMED IN DNA	1	Mutant Pten Sequence	1	Pten Abnormality		1	Notch1 Type 1 Deletion by PCR	Deletion(s)	Heterozygous; Deletion of 101 bp (pos+7466-7566 relative to TSS)	1	Mutant Notch1 PEST Domain Sequence			0	Normal Notch1 HD Sequence	1	Mutation in Notch1 PEST and/or HD Sequence
Carbon- 1 x 4.8 Gy	22548	Female	513	150				C3H	C3H	1	Loss of heterozygosity above and/or below Ikzf1			0	No Ikzf1 Mutations Found	0	Ikzf1 Normal	1	Normal		C3H	C3H	1	Loss of heterozygosity above and/or below Bcl11b	Telomeric Deletion LOH		C3H	C3H	1	Loss of heterozygosity within and/or below Pten	Insertion(s)	Hemizygous: (A6>A7, pos+546-551) - CONFIRMED IN DNA	1	Mutant Pten Sequence	1	Pten Abnormality		0	No Notch1 Type 1 Deletion by PCR	Insertion(s)	Heterozygous: 5 bp insertion 'AGCGA' (after pos+7183) leading to frameshift	1	Mutant Notch1 PEST Domain Sequence	Deletion(s)	Heterozygous: Deletion of 'GCGTGATGC' (pos+4821-4829 relative to TSS)	1	Mutant Notch1 HD Sequence	1	Mutation in Notch1 PEST and/or HD Sequence
Carbon- 4 x 1.2 Gy	22550	Female	601	166				C3H	C3H	1	Loss of heterozygosity above and/or below Ikzf1	Insertion(s)	Heterozygous: Deletion of 'atgtcccaagtttcagg' from the end of Exon 1, leading to insertion of ~150 bp of intron 1 upstream of Exon 2.	1	Mutant Ikzf1 Sequence	1	Ikzf1 Abnormality	6	Aberrant Expression & Mutant		None	B6	1	Loss of heterozygosity above and/or below Bcl11b	Telomeric Recombination LOH		C3H	C3H	1	Loss of heterozygosity within and/or below Pten	Insertion(s)	Heterozygous: Frameshift ('GGGTG' inserted at pos+988) - CONFIRMED IN DNA	1	Mutant Pten Sequence	1	Pten Abnormality		1	Notch1 Type 1 Deletion by PCR	Insertion(s)	Heterozygous: 1 bp insertion C5>C6 (pos+7460) leading to frameshift	1	Mutant Notch1 PEST Domain Sequence			0	Normal Notch1 HD Sequence	1	Mutation in Notch1 PEST and/or HD Sequence
Carbon- 4 x 1.2 Gy	22557	Female	337	170				B6	B6	1	Loss of heterozygosity above and/or below Ikzf1	Insertion(s)	Hemizygous: Insertion of A after pos+512 (AA>AAA), results in nonsense after Codon #171 until a STOP at Codon #199	1	Mutant Ikzf1 Sequence	1	Ikzf1 Abnormality	4	Low, Mutant		C3H	Both B6 and C3H	1	Loss of heterozygosity above and/or below Bcl11b	Interstitial Deletion LOH		Both B6 and C3H	Both B6 and C3H	0	Both alleles retained within and below Pten			0	Normal Pten Sequence	0	Pten Normal		1	Notch1 Type 1 Deletion by PCR			0	Normal Notch1 PEST Domain Sequence			0	Normal Notch1 HD Sequence	0	Normal Notch1 PEST & HD Sequences
Carbon- 1 x 4.8 Gy	22563	Female	245	168				Both B6 and C3H	Both B6 and C3H	0	Both alleles retained above and below Ikzf1	Deletion(s)	Heterozygous: Deletion of Exon 4	1	Mutant Ikzf1 Sequence	1	Ikzf1 Abnormality	5	Aberrant Expression		C3H	C3H	1	Loss of heterozygosity above and/or below Bcl11b	Telomeric Recombination LOH		Both B6 and C3H	Both B6 and C3H	0	Both alleles retained within and below Pten			0	Normal Pten Sequence	0	Pten Normal		1	Notch1 Type 1 Deletion by PCR	Insertion(s)	Heterozygous: 1 bp insertion 'C' (pos+7081) leading to frameshift	1	Mutant Notch1 PEST Domain Sequence			0	Normal Notch1 HD Sequence	1	Mutation in Notch1 PEST and/or HD Sequence
Carbon- 1 x 4.8 Gy	22568	Female	680	158				Both B6 and C3H	Both B6 and C3H	0	Both alleles retained above and below Ikzf1	Insertion(s)	Heterozygous: 5 bp 'CCCCC' insertion in CC dinucleotide (after pos+141 relative to Start), inserts STOP as Codon #60	1	Mutant Ikzf1 Sequence	1	Ikzf1 Abnormality	6	Aberrant Expression & Mutant		C3H	Both B6 and C3H	1	Loss of heterozygosity above and/or below Bcl11b	Not Determined		Both B6 and C3H	Both B6 and C3H	0	Both alleles retained within and below Pten			0	Normal Pten Sequence	0	Pten Normal		0	No Notch1 Type 1 Deletion by PCR			0	Normal Notch1 PEST Domain Sequence			0	Normal Notch1 HD Sequence	0	Normal Notch1 PEST & HD Sequences
Carbon- 4 x 1 Gy	22570	Female	299	175		Yes		Both B6 and C3H	Both B6 and C3H	0	Both alleles retained above and below Ikzf1			0	No Ikzf1 Mutations Found	0	Ikzf1 Normal	1	Normal		C3H	C3H	1	Loss of heterozygosity above and/or below Bcl11b	Interstitial Deletion LOH		C3H	C3H	1	Loss of heterozygosity within and/or below Pten	Insertion(s)/Deletion(s)	Hemizygous: Deletion of Exons 3, 4 and 5, Heterozygous: Frameshift (A6>A7, pos+546-551) - CONFIRMED IN DNA	1	Mutant Pten Sequence	1	Pten Abnormality		0	No Notch1 Type 1 Deletion by PCR			0	Normal Notch1 PEST Domain Sequence			0	Normal Notch1 HD Sequence	0	Normal Notch1 PEST & HD Sequences
Carbon- 1 x 4.8 Gy	22578	Male	602	163		Yes		Both B6 and C3H	Both B6 and C3H	0	Both alleles retained above and below Ikzf1	Deletion(s)	Heterozygous: Deletion of Exons 3, 4 and 5 (Homozygous in small fragment, Heterozygous overall)	1	Mutant Ikzf1 Sequence	1	Ikzf1 Abnormality	5	Aberrant Expression		C3H	C3H	1	Loss of heterozygosity above and/or below Bcl11b	Interstitial Deleletion and Telomeric Recombination		Both B6 and C3H	B6	1	Loss of heterozygosity within and/or below Pten			0	Normal Pten Sequence	0	Pten Normal		1	Notch1 Type 1 Deletion by PCR	Insertion(s)	Homozygous: 4 bp insertion 'CACC' (pos+7446) leading to frameshift	1	Mutant Notch1 PEST Domain Sequence			0	Normal Notch1 HD Sequence	1	Mutation in Notch1 PEST and/or HD Sequence
Carbon- 1 x 4 Gy	22584	Female	509	165				Both B6 and C3H	Both B6 and C3H	0	Both alleles retained above and below Ikzf1	No Expression		0	No Ikzf1 Mutations Found	1	Ikzf1 Abnormality	7	Null Expression		C3H	Both B6 and C3H	1	Loss of heterozygosity above and/or below Bcl11b	Interstitial Deletion LOH		Both B6 and C3H	Both B6 and C3H	0	Both alleles retained within and below Pten	Insertion(s)	Heterozygous: Frameshift (A6>A7, pos+963-968) - CONFIRMED IN DNA; Heterozygous: G>C (pos+476) - CONFIRMED IN DNA	1	Mutant Pten Sequence	1	Pten Abnormality		1	Notch1 Type 1 Deletion by PCR			0	Normal Notch1 PEST Domain Sequence			0	Normal Notch1 HD Sequence	0	Normal Notch1 PEST & HD Sequences
Carbon- 4 x 1 Gy	22588	Male	543	193				Both B6 and C3H	B6	1	Loss of heterozygosity above and/or below Ikzf1	Point-Mutation(s)	Hemizygous: A>G point mutation (pos+488 relative to Start), His>Arg at Codon #163	1	Mutant Ikzf1 Sequence	1	Ikzf1 Abnormality	4	Low, Mutant		B6	B6	1	Loss of heterozygosity above and/or below Bcl11b	Interstitial Recombination and Telomeric Deletion		Both B6 and C3H	Both B6 and C3H	0	Both alleles retained within and below Pten			0	Normal Pten Sequence	0	Pten Normal		1	Notch1 Type 1 Deletion by PCR	Insertion(s)	Heterozygous: Tandem duplication of 'CC+CCTCACCTGGTGCAGACCCAGCAGGTGCAGCCACAGAACTTACA' (pos+7096-7139) leading to frameshift	1	Mutant Notch1 PEST Domain Sequence			0	Normal Notch1 HD Sequence	1	Mutation in Notch1 PEST and/or HD Sequence
Carbon- 4 x 1.2 Gy	22589	Female	690	180				B6	B6	1	Loss of heterozygosity above and/or below Ikzf1	Deletion(s)	Heterozygous: Deletion of Exon 5. Missing bases 591-713 relative to Start, results in deletion of 'GKPHKCGYCGRSYKQRSSLEEHKERCHNYLESMGLPGMYPV' but continues in-frame	1	Mutant Ikzf1 Sequence	1	Ikzf1 Abnormality	6	Aberrant Expression & Mutant		B6	B6	1	Loss of heterozygosity above and/or below Bcl11b	Telomeric Deletion LOH		Both B6 and C3H	Both B6 and C3H	0	Both alleles retained within and below Pten			0	Normal Pten Sequence	0	Pten Normal		1	Notch1 Type 1 Deletion by PCR	Insertion(s)	Heterozygous: 4 bp insertion 'GGGA' (pos+7228) leading to frameshift	1	Mutant Notch1 PEST Domain Sequence			0	Normal Notch1 HD Sequence	1	Mutation in Notch1 PEST and/or HD Sequence
Carbon- 1 x 4 Gy	22684	Female	637	183				Both B6 and C3H	Both B6 and C3H	0	Both alleles retained above and below Ikzf1			0	No Ikzf1 Mutations Found	0	Ikzf1 Normal	1	Normal		C3H	Both B6 and C3H	1	Loss of heterozygosity above and/or below Bcl11b	Interstitial Recombination LOH		Both B6 and C3H	Both B6 and C3H	0	Both alleles retained within and below Pten			0	Normal Pten Sequence	0	Pten Normal		1	Notch1 Type 1 Deletion by PCR	Insertion(s)	Heterozygous: 5 bp insertion 'TTTTT' (pos+7081) leading to frameshift	1	Mutant Notch1 PEST Domain Sequence			0	Normal Notch1 HD Sequence	1	Mutation in Notch1 PEST and/or HD Sequence
Carbon- 4 x 1.2 Gy	22689	Female	279	200				B6	B6	1	Loss of heterozygosity above and/or below Ikzf1	Point-Mutation(s)	Hemizygous: C>T point mutation (pos+431 relative to Start), Pro>Leu at Codon #144	1	Mutant Ikzf1 Sequence	1	Ikzf1 Abnormality	2	Mutant		B6	B6	1	Loss of heterozygosity above and/or below Bcl11b	Interstitial Recombination and Telomeric Deletion		C3H	C3H	1	Loss of heterozygosity within and/or below Pten	Point-Mutation(s)	Heterozygous: (T>G, pos+398) - CONFIRMED IN DNA	1	Mutant Pten Sequence	1	Pten Abnormality		0	No Notch1 Type 1 Deletion by PCR	Insertion(s)	Heterozygous: 4 bp insertion 'CCCC' (pos+7081) leading to frameshift	1	Mutant Notch1 PEST Domain Sequence			0	Normal Notch1 HD Sequence	1	Mutation in Notch1 PEST and/or HD Sequence
Carbon- 1 x 4.8 Gy	22691	Female	529	186				Both B6 and C3H	Both B6 and C3H	0	Both alleles retained above and below Ikzf1	Aberrant Expression	Only front of transcript is expressed, exon 2/3 onwards is deleted	0	No Ikzf1 Mutations Found	1	Ikzf1 Abnormality	5	Aberrant Expression		C3H	Both B6 and C3H	1	Loss of heterozygosity above and/or below Bcl11b	Interstitial Recombination LOH		B6	Both B6 and C3H	1	Loss of heterozygosity within and/or below Pten	Deletion(s)	Hemizygous: Deletion of Exons 2-8	1	Mutant Pten Sequence	1	Pten Abnormality		0	No Notch1 Type 1 Deletion by PCR			0	Normal Notch1 PEST Domain Sequence			0	Normal Notch1 HD Sequence	0	Normal Notch1 PEST & HD Sequences
Carbon- 1 x 4.8 Gy	22697	Male	600	189				C3H	C3H	1	Loss of heterozygosity above and/or below Ikzf1	No Expression		0	No Ikzf1 Mutations Found	1	Ikzf1 Abnormality	7	Null Expression		C3H	C3H	1	Loss of heterozygosity above and/or below Bcl11b	Interstitial Recombination and Telomeric Deletion		Both B6 and C3H	Both B6 and C3H	0	Both alleles retained within and below Pten			0	Normal Pten Sequence	0	Pten Normal		1	Notch1 Type 1 Deletion by PCR	Deletion(s)	Heterozygous: 1 bp deletion 'G' (pos+6951) leading to frameshift	1	Mutant Notch1 PEST Domain Sequence			0	Normal Notch1 HD Sequence	1	Mutation in Notch1 PEST and/or HD Sequence
Carbon- 4 x 1.2 Gy	22698	Male	267	204				Both B6 and C3H	Both B6 and C3H	0	Both alleles retained above and below Ikzf1	Point-Mutation(s)	Heterozygous: A>G point mutation (pos+539 relative to Start), Tyr>Cys at Codon #180	1	Mutant Ikzf1 Sequence	1	Ikzf1 Abnormality	2	Mutant		C3H	C3H	1	Loss of heterozygosity above and/or below Bcl11b	Interstitial Deleletion and Telomeric Recombination		Both B6 and C3H	Both B6 and C3H	0	Both alleles retained within and below Pten			0	Normal Pten Sequence	0	Pten Normal		0	No Notch1 Type 1 Deletion by PCR	Insertion(s)	Heterozygous: 1 bp insertion 'T' (pos+6926) leading to frameshift	1	Mutant Notch1 PEST Domain Sequence	Insertion(s)	Heterozygous: Duplication of 'GGT' (In-frame insertion) pos+4814 relative to TSS	1	Mutant Notch1 HD Sequence	1	Mutation in Notch1 PEST and/or HD Sequence
Carbon- 1 x 4.8 Gy	22700	Female	510	190				Both B6 and C3H	Both B6 and C3H	0	Both alleles retained above and below Ikzf1			0	No Ikzf1 Mutations Found	0	Ikzf1 Normal	1	Normal		Both B6 and C3H	B6	1	Loss of heterozygosity above and/or below Bcl11b	Telomeric Deletion LOH		B6	Both B6 and C3H	1	Loss of heterozygosity within and/or below Pten	Point-Mutation(s)	Hemizygous: (G>A, pos+389) - CONFIRMED IN DNA	1	Mutant Pten Sequence	1	Pten Abnormality		0	No Notch1 Type 1 Deletion by PCR			0	Normal Notch1 PEST Domain Sequence			0	Normal Notch1 HD Sequence	0	Normal Notch1 PEST & HD Sequences
Carbon- 4 x 1 Gy	22705	Male	806	206		Yes		Both B6 and C3H	Both B6 and C3H	0	Both alleles retained above and below Ikzf1			0	No Ikzf1 Mutations Found	0	Ikzf1 Normal	8	Normal		C3H	C3H	1	Loss of heterozygosity above and/or below Bcl11b	Telomeric Recombination LOH		C3H	C3H	1	Loss of heterozygosity within and/or below Pten			0	Normal Pten Sequence	0	Pten Normal		0	No Notch1 Type 1 Deletion by PCR			0	Normal Notch1 PEST Domain Sequence			0	Normal Notch1 HD Sequence	0	Normal Notch1 PEST & HD Sequences
Carbon- 4 x 1 Gy	22708	Female	430	210		Yes		Both B6 and C3H	Both B6 and C3H	0	Both alleles retained above and below Ikzf1	Deletion(s)	Heterozygous: Missing Exon 4	1	Mutant Ikzf1 Sequence	1	Ikzf1 Abnormality	5	Aberrant Expression		C3H	C3H	1	Loss of heterozygosity above and/or below Bcl11b	Telomeric Deletion LOH		B6	Both B6 and C3H	1	Loss of heterozygosity within and/or below Pten	Insertion(s)	Hemizygous: Insertion of (T, pos+106)	1	Mutant Pten Sequence	1	Pten Abnormality		0	No Notch1 Type 1 Deletion by PCR			0	Normal Notch1 PEST Domain Sequence			0	Normal Notch1 HD Sequence	0	Normal Notch1 PEST & HD Sequences
Carbon- 4 x 1.2 Gy	22716	Female	217	211				Both B6 and C3H	Both B6 and C3H	0	Both alleles retained above and below Ikzf1			0	No Ikzf1 Mutations Found	0	Ikzf1 Normal	1	Normal		C3H	B6	1	Loss of heterozygosity above and/or below Bcl11b	Telomeric Recombination LOH		Both B6 and C3H	Both B6 and C3H	0	Both alleles retained within and below Pten			0	Scarce Pten Transcript	1	Pten Abnormality		0	No Notch1 Type 1 Deletion by PCR			0	Normal Notch1 PEST Domain Sequence			0	Normal Notch1 HD Sequence	0	Normal Notch1 PEST & HD Sequences
Carbon- 4 x 1.2 Gy	22717	Female	837	211		Yes		Both B6 and C3H	Both B6 and C3H	0	Both alleles retained above and below Ikzf1			0	No Ikzf1 Mutations Found	0	Ikzf1 Normal	1	Normal		C3H	C3H	1	Loss of heterozygosity above and/or below Bcl11b	Telomeric Recombination LOH		Both B6 and C3H	Both B6 and C3H	0	Both alleles retained within and below Pten			0	Normal Pten Sequence	0	Pten Normal		0	No Notch1 Type 1 Deletion by PCR	Point-Mutation(s)	Heterozygous: C>T (pos+7171 relative to TSS)	1	Mutant Notch1 PEST Domain Sequence			0	Normal Notch1 HD Sequence	1	Mutation in Notch1 PEST and/or HD Sequence
Carbon- 4 x 1.2 Gy	22724	Male	323	218				Both B6 and C3H	Both B6 and C3H	0	Both alleles retained above and below Ikzf1	Insertion(s)	Heterozygous: Insertion of 'C' at poly-C tract (pos+1067 relative to Start) nonsense from Codon#357 to STOP at Codon#368	1	Mutant Ikzf1 Sequence	1	Ikzf1 Abnormality	2	Mutant		C3H	C3H	1	Loss of heterozygosity above and/or below Bcl11b	Telomeric Deletion LOH		B6	B6	1	Loss of heterozygosity within and/or below Pten	Insertion(s)	Hemizygous: (A6>A7, pos+963-968) - CONFIRMED IN DNA	1	Mutant Pten Sequence	1	Pten Abnormality		1	Notch1 Type 1 Deletion by PCR			0	Normal Notch1 PEST Domain Sequence	Point-Mutation(s)	Heterozygous: T>C, pos+5003 (relative to TSS)	1	Mutant Notch1 HD Sequence	1	Mutation in Notch1 PEST and/or HD Sequence
Carbon- 1 x 4.8 Gy	22737	Male	380	211				Both B6 and C3H	Both B6 and C3H	0	Both alleles retained above and below Ikzf1	Insertion(s)	Heterozygous: Insertion of 'C' at poly-C tract (pos+1067 relative to Start) nonsense from Codon#357 to STOP at Codon#368	1	Mutant Ikzf1 Sequence	1	Ikzf1 Abnormality	2	Mutant		C3H	C3H	1	Loss of heterozygosity above and/or below Bcl11b	Telomeric Recombination LOH		C3H	Both B6 and C3H	1	Loss of heterozygosity within and/or below Pten			0	Normal Pten Sequence	0	Pten Normal		0	No Notch1 Type 1 Deletion by PCR	Insertion(s)	Homozygous: Insertion of 'T' (pos+7294 relative to TSS)	1	Mutant Notch1 PEST Domain Sequence			0	Normal Notch1 HD Sequence	1	Mutation in Notch1 PEST and/or HD Sequence
Carbon- 4 x 1.2 Gy	22752	Female	172	232				Both B6 and C3H	Both B6 and C3H	0	Both alleles retained above and below Ikzf1			0	No Ikzf1 Mutations Found	0	Ikzf1 Normal	1	Normal		Both B6 and C3H	B6	1	Loss of heterozygosity above and/or below Bcl11b	Not Determined		C3H	C3H	1	Loss of heterozygosity within and/or below Pten	Deletion(s)	Hemizygous: Deletion of Exon 7	1	Mutant Pten Sequence	1	Pten Abnormality		0	No Notch1 Type 1 Deletion by PCR			0	Normal Notch1 PEST Domain Sequence			0	Normal Notch1 HD Sequence	0	Normal Notch1 PEST & HD Sequences
Carbon- 1 x 4 Gy	22759	Male	177	219				Both B6 and C3H	Both B6 and C3H	0	Both alleles retained above and below Ikzf1	Point-Mutation(s)	Heterozygous: G>T & T>C point mutations (pos+505 & +544 relative to Start, respectively) Gly>Cys at Codon #169, Cys>Arg at Codon #182	1	Mutant Ikzf1 Sequence	1	Ikzf1 Abnormality	2	Mutant		C3H	C3H	1	Loss of heterozygosity above and/or below Bcl11b	Telomeric Deletion LOH		Both B6 and C3H	Both B6 and C3H	0	Both alleles retained within and below Pten	Point-Mutation(s)	Heterozygous: A>G (pos+512) - CONFIRMED IN DNA	1	Mutant Pten Sequence	1	Pten Abnormality		0	No Notch1 Type 1 Deletion by PCR			0	Normal Notch1 PEST Domain Sequence			0	Normal Notch1 HD Sequence	0	Normal Notch1 PEST & HD Sequences
Carbon- 1 x 4.8 Gy	22767	Female	766	224		Yes		C3H	C3H	1	Loss of heterozygosity above and/or below Ikzf1	Point-Mutation(s)	Hemizygous: A>G point mutation (pos+539 relative to Start), Tyr>Cys at Codon #180	1	Mutant Ikzf1 Sequence	1	Ikzf1 Abnormality	2	Mutant		B6	B6	1	Loss of heterozygosity above and/or below Bcl11b	Telomeric Recombination LOH		Both B6 and C3H	Both B6 and C3H	0	Both alleles retained within and below Pten	Insertion(s)	Heterozygous: (A6>A7, pos+546-551) - CONFIRMED IN DNA	1	Mutant Pten Sequence	1	Pten Abnormality		0	No Notch1 Type 1 Deletion by PCR	Insertion(s)	Heterozygous: 'C'>'GG' (pos+7052 relative to TSS)	1	Mutant Notch1 PEST Domain Sequence			0	Normal Notch1 HD Sequence	1	Mutation in Notch1 PEST and/or HD Sequence
Carbon- 4 x 1.2 Gy	22774	Female	567	242				C3H	C3H	1	Loss of heterozygosity above and/or below Ikzf1			0	No Ikzf1 Mutations Found	0	Ikzf1 Normal	1	Normal		B6	B6	1	Loss of heterozygosity above and/or below Bcl11b	Telomeric Deletion LOH		Both B6 and C3H	Both B6 and C3H	0	Both alleles retained within and below Pten			0	Normal Pten Sequence	0	Pten Normal		0	No Notch1 Type 1 Deletion by PCR			0	Normal Notch1 PEST Domain Sequence	Point-Mutation(s)	Heterozygous: T>C, pos+4721 (relative to TSS)	1	Mutant Notch1 HD Sequence	1	Mutation in Notch1 PEST and/or HD Sequence
Carbon- 4 x 1 Gy	22786	Male	780	246				Both B6 and C3H	Both B6 and C3H	0	Both alleles retained above and below Ikzf1			0	No Ikzf1 Mutations Found	0	Ikzf1 Normal	1	Normal		C3H	B6	1	Loss of heterozygosity above and/or below Bcl11b	Interstitial Deleletion and Telomeric Recombination		Both B6 and C3H	Both B6 and C3H	0	Both alleles retained within and below Pten			0	Normal Pten Sequence	0	Pten Normal		1	Notch1 Type 1 Deletion by PCR	Point-Mutation(s)	Heterozygous: C>T (pos+7435 relative to TSS)	1	Mutant Notch1 PEST Domain Sequence			0	Normal Notch1 HD Sequence	1	Mutation in Notch1 PEST and/or HD Sequence
Carbon- 4 x 1.2 Gy	22787	Female	325	247				Both B6 and C3H	Both B6 and C3H	0	Both alleles retained above and below Ikzf1	Insertion(s)	Heterozygous: 1 bp 'C' insertion in poly-C tract (after pos+56 relative to TSS), inserts STOP as Codon #22	1	Mutant Ikzf1 Sequence	1	Ikzf1 Abnormality	2	Mutant		C3H	Both B6 and C3H	1	Loss of heterozygosity above and/or below Bcl11b	Interstitial Recombination LOH		Both B6 and C3H	Both B6 and C3H	0	Both alleles retained within and below Pten			0	Normal Pten Sequence	0	Pten Normal		1	Notch1 Type 1 Deletion by PCR	Insertion(s)	Heterozygous: Insertion of 'C' (pos+7377 relative to TSS)	1	Mutant Notch1 PEST Domain Sequence			0	Normal Notch1 HD Sequence	1	Mutation in Notch1 PEST and/or HD Sequence
Carbon- 4 x 1 Gy	22795	Female	340	249				Both B6 and C3H	Both B6 and C3H	0	Both alleles retained above and below Ikzf1	Point-Mutation(s)	Heterozygous: C>G (pos+1082 relative to Start) S>*STOP at Codon#361	1	Mutant Ikzf1 Sequence	1	Ikzf1 Abnormality	2	Mutant		C3H	Both B6 and C3H	1	Loss of heterozygosity above and/or below Bcl11b	Interstitial Recombination LOH		Both B6 and C3H	Both B6 and C3H	0	Both alleles retained within and below Pten			0	Normal Pten Sequence	0	Pten Normal		1	Notch1 Type 1 Deletion by PCR	Insertion(s)	Heterozygous: 4 bp insertion 'GGGG' (pos+7195) leading to frameshift	1	Mutant Notch1 PEST Domain Sequence			0	Normal Notch1 HD Sequence	1	Mutation in Notch1 PEST and/or HD Sequence
Carbon- 1 x 4 Gy	22803	Male	650	238		Yes		C3H	C3H	1	Loss of heterozygosity above and/or below Ikzf1	Point-Mutation(s)	Hemizygous: T>C, (pos+1378 relative to Start) C>R at Codon#460.	1	Mutant Ikzf1 Sequence	1	Ikzf1 Abnormality	2	Mutant		C3H	C3H	1	Loss of heterozygosity above and/or below Bcl11b	Telomeric Deletion LOH		Both B6 and C3H	Both B6 and C3H	0	Both alleles retained within and below Pten			0	Normal Pten Sequence	0	Pten Normal		1	Notch1 Type 1 Deletion by PCR	Insertion(s)	Heterozygous: G>CC (pos+7082 relative to TSS)	1	Mutant Notch1 PEST Domain Sequence			0	Normal Notch1 HD Sequence	1	Mutation in Notch1 PEST and/or HD Sequence
Carbon- 4 x 1.2 Gy	22818	Male	656	261				Both B6 and C3H	Both B6 and C3H	0	Both alleles retained above and below Ikzf1			0	No Ikzf1 Mutations Found	0	Ikzf1 Normal	1	Normal		C3H	C3H	1	Loss of heterozygosity above and/or below Bcl11b	Telomeric Recombination LOH		B6	B6	1	Loss of heterozygosity within and/or below Pten	Deletion(s)	Hemizygous: Deletion of Exon 5	1	Mutant Pten Sequence	1	Pten Abnormality		0	No Notch1 Type 1 Deletion by PCR	Insertion(s)	Heterozygous: 4 bp insertion 'AGAC' (pos+7080) leading to frameshift	1	Mutant Notch1 PEST Domain Sequence			0	Normal Notch1 HD Sequence	1	Mutation in Notch1 PEST and/or HD Sequence
Carbon- 4 x 1.2 Gy	22819	Male	380	261				Both B6 and C3H	Both B6 and C3H	0	Both alleles retained above and below Ikzf1	Point-Mutation(s)	Heterozygous: G>C point mutation (pos+485 relative to Start), Arg>Pro at Codon #162	1	Mutant Ikzf1 Sequence	1	Ikzf1 Abnormality	2	Mutant		B6	B6	1	Loss of heterozygosity above and/or below Bcl11b	Telomeric Deletion LOH		Both B6 and C3H	Both B6 and C3H	0	Both alleles retained within and below Pten			0	Normal Pten Sequence	0	Pten Normal		1	Notch1 Type 1 Deletion by PCR	Insertion(s)	Heterozygous: G5>G6 (pos+6848 relative to TSS)	1	Mutant Notch1 PEST Domain Sequence			0	Normal Notch1 HD Sequence	1	Mutation in Notch1 PEST and/or HD Sequence
Carbon- 1 x 4.8 Gy	22859	Male	577	270				Both B6 and C3H	B6	1	Loss of heterozygosity above and/or below Ikzf1			0	No Ikzf1 Mutations Found	0	Ikzf1 Normal	1	Normal		B6	B6	1	Loss of heterozygosity above and/or below Bcl11b	Interstitial Recombination and Telomeric Deletion		B6	C3H	1	Loss of heterozygosity within and/or below Pten			0	Normal Pten Sequence	0	Pten Normal		0	No Notch1 Type 1 Deletion by PCR			0	Normal Notch1 PEST Domain Sequence			0	Normal Notch1 HD Sequence	0	Normal Notch1 PEST & HD Sequences
Carbon- 4 x 1.2 Gy	23183	Female	554	316				Both B6 and C3H	Both B6 and C3H	0	Both alleles retained above and below Ikzf1			0	No Ikzf1 Mutations Found	0	Ikzf1 Normal	1	Normal		C3H	Both B6 and C3H	1	Loss of heterozygosity above and/or below Bcl11b	Interstitial Recombination LOH		B6	B6	1	Loss of heterozygosity within and/or below Pten	Insertion(s)	Heterozygous: Splicing error after Exon 1	1	Mutant Pten Sequence	1	Pten Abnormality		1	Notch1 Type 1 Deletion by PCR	Insertion(s)	Heterozygous: Tandem duplication of 'GGGG+GCAACACAGCCTCACCTGGTGCAGACCCAG' (pos+7087-7116) leading to frameshift	1	Mutant Notch1 PEST Domain Sequence			0	Normal Notch1 HD Sequence	1	Mutation in Notch1 PEST and/or HD Sequence
Carbon- 1 x 4.8 Gy	23217	Female	424	114				Both B6 and C3H	Both B6 and C3H	0	Both alleles retained above and below Ikzf1	Point-Mutation(s)	Heterozygous: T>C point mutation (pos+544 relative to Start), Cys>Arg at Codon #182	1	Mutant Ikzf1 Sequence	1	Ikzf1 Abnormality	2	Mutant		C3H	C3H	1	Loss of heterozygosity above and/or below Bcl11b	Not Determined		Both B6 and C3H	Both B6 and C3H	0	Both alleles retained within and below Pten			0	Normal Pten Sequence	0	Pten Normal		1	Notch1 Type 1 Deletion by PCR	Deletion(s)	Heterozygous: Deletion of 'AC' (pos+7080-7081 relative to TSS)	1	Mutant Notch1 PEST Domain Sequence			0	Normal Notch1 HD Sequence	1	Mutation in Notch1 PEST and/or HD Sequence
Carbon- 1 x 4 Gy	23265	Female	702	118		Yes		Both B6 and C3H	Both B6 and C3H	0	Both alleles retained above and below Ikzf1			0	No Ikzf1 Mutations Found	0	Ikzf1 Normal	1	Normal		C3H	B6	1	Loss of heterozygosity above and/or below Bcl11b	Interstitial Deleletion and Telomeric Recombination		Both B6 and C3H	Both B6 and C3H	0	Both alleles retained within and below Pten			0	Normal Pten Sequence	0	Pten Normal		0	No Notch1 Type 1 Deletion by PCR			0	Normal Notch1 PEST Domain Sequence	Point-Mutation(s)	Heterozygous: T>C, pos+5096 (relative to TSS)	1	Mutant Notch1 HD Sequence	1	Mutation in Notch1 PEST and/or HD Sequence
Carbon- 1 x 4.8 Gy	23266	Female	580	128				Both B6 and C3H	Both B6 and C3H	0	Both alleles retained above and below Ikzf1			0	No Ikzf1 Mutations Found	0	Ikzf1 Normal	1	Normal		C3H	Both B6 and C3H	1	Loss of heterozygosity above and/or below Bcl11b	Interstitial Recombination LOH		Both B6 and C3H	Both B6 and C3H	0	Both alleles retained within and below Pten			0	Normal Pten Sequence	0	Pten Normal		1	Notch1 Type 1 Deletion by PCR	Deletion(s)	Heterozygous: Deletion of 'TAGCATGATGGGGCCACTACACAGCA' (pos+7002-7027 relative to TSS) Del of 26 bp	1	Mutant Notch1 PEST Domain Sequence			0	Normal Notch1 HD Sequence	1	Mutation in Notch1 PEST and/or HD Sequence
Carbon- 1 x 4.8 Gy	23281	Female	208	122				Both B6 and C3H	Both B6 and C3H	0	Both alleles retained above and below Ikzf1			0	No Ikzf1 Mutations Found	0	Ikzf1 Normal	1	Normal		C3H	Both B6 and C3H	1	Loss of heterozygosity above and/or below Bcl11b	Interstitial Recombination LOH		Both B6 and C3H	Both B6 and C3H	0	Both alleles retained within and below Pten			0	Normal Pten Sequence	0	Pten Normal		0	No Notch1 Type 1 Deletion by PCR	Insertion(s)	Heterozygous: 1 bp insertion G<CC (pos+7081) leading to frameshift	1	Mutant Notch1 PEST Domain Sequence			0	Normal Notch1 HD Sequence	1	Mutation in Notch1 PEST and/or HD Sequence
Carbon- 1 x 4.8 Gy	23288	Female	417	134				Both B6 and C3H	Both B6 and C3H	0	Both alleles retained above and below Ikzf1	Aberrant Expression	Exon 5/6 junction is missing	0	No Ikzf1 Mutations Found	1	Ikzf1 Abnormality	5	Aberrant Expression		C3H	C3H	1	Loss of heterozygosity above and/or below Bcl11b	Telomeric Recombination LOH		Both B6 and C3H	Both B6 and C3H	0	Both alleles retained within and below Pten			0	Normal Pten Sequence	0	Pten Normal		1	Notch1 Type 1 Deletion by PCR	Insertion(s)	Heterozygous: 1 bp insertion G5<G6 (pos+6847) leading to frameshift	1	Mutant Notch1 PEST Domain Sequence			0	Normal Notch1 HD Sequence	1	Mutation in Notch1 PEST and/or HD Sequence
Carbon- 1 x 4.8 Gy	23289	Female	315	126				Both B6 and C3H	Both B6 and C3H	0	Both alleles retained above and below Ikzf1	Point-Mutation(s)/Insertion(s)	Heterozygous: A>C point mutation (pos+488 relative to Start), Heterozygous: Insertion of 'C' at poly-C tract (pos+1054 relative to Start)	1	Mutant Ikzf1 Sequence	1	Ikzf1 Abnormality	2	Mutant		C3H	Both B6 and C3H	1	Loss of heterozygosity above and/or below Bcl11b	Interstitial Recombination LOH		Both B6 and C3H	Both B6 and C3H	0	Both alleles retained within and below Pten			0	Normal Pten Sequence	0	Pten Normal		1	Notch1 Type 1 Deletion by PCR	Insertion(s)	Heterozygous: G>CCCCC (pos+7082 relative to TSS)	1	Mutant Notch1 PEST Domain Sequence			0	Normal Notch1 HD Sequence	1	Mutation in Notch1 PEST and/or HD Sequence
Carbon- 4 x 1.2 Gy	23291	Male	930	143		Yes		Both B6 and C3H	Both B6 and C3H	0	Both alleles retained above and below Ikzf1	Aberrant Expression	Exons 3, 4, 5 and 6 are missing	1	Mutant Ikzf1 Sequence	1	Ikzf1 Abnormality	2	Mutant		C3H	Both B6 and C3H	1	Loss of heterozygosity above and/or below Bcl11b	Interstitial Deletion LOH		Both B6 and C3H	Both B6 and C3H	0	Both alleles retained within and below Pten			0	Normal Pten Sequence	0	Pten Normal		0	No Notch1 Type 1 Deletion by PCR			0	Normal Notch1 PEST Domain Sequence			0	Normal Notch1 HD Sequence	0	Normal Notch1 PEST & HD Sequences
Carbon- 1 x 4 Gy	23305	Male	541	153				Both B6 and C3H	Both B6 and C3H	0	Both alleles retained above and below Ikzf1	Aberrant Expression	Back half of transcript is half the level of the front half (the end of one allele is deleted)	0	No Ikzf1 Mutations Found	1	Ikzf1 Abnormality	5	Aberrant Expression		B6	B6	1	Loss of heterozygosity above and/or below Bcl11b	Telomeric Deletion LOH		Both B6 and C3H	Both B6 and C3H	0	Both alleles retained within and below Pten	Deletion(s)	Hemizygous: Deletion of Exon 5	1	Mutant Pten Sequence	1	Pten Abnormality		1	Notch1 Type 1 Deletion by PCR	Insertion(s)	Heterozygous: Insertion of 'CGCC' (pos+7194 relative to TSS)	1	Mutant Notch1 PEST Domain Sequence			0	Normal Notch1 HD Sequence	1	Mutation in Notch1 PEST and/or HD Sequence
Carbon- 4 x 1.2 Gy	23306	Female	411	148				Both B6 and C3H	Both B6 and C3H	0	Both alleles retained above and below Ikzf1			0	No Ikzf1 Mutations Found	0	Ikzf1 Normal	1	Normal		C3H	C3H	1	Loss of heterozygosity above and/or below Bcl11b	Telomeric Deletion LOH		C3H	Both B6 and C3H	1	Loss of heterozygosity within and/or below Pten			0	Normal Pten Sequence	0	Pten Normal		0	No Notch1 Type 1 Deletion by PCR			0	Normal Notch1 PEST Domain Sequence			0	Normal Notch1 HD Sequence	0	Normal Notch1 PEST & HD Sequences
Carbon- 4 x 1 Gy	23317	Female	498	368				Both B6 and C3H	Both B6 and C3H	0	Both alleles retained above and below Ikzf1	Deletion(s)/Point-Mutation(s)	Heterozygous: Deletion of 'C' at poly-C tract (pos+1053 relative to Start), nonsense after Codon#351 to STOP at Codon#410, Heterozygous: C>T, (pos+1144 relative to TSS)	1	Mutant Ikzf1 Sequence	1	Ikzf1 Abnormality	2	Mutant		C3H	Both B6 and C3H	1	Loss of heterozygosity above and/or below Bcl11b	Interstitial Recombination LOH		Both B6 and C3H	Both B6 and C3H	0	Both alleles retained within and below Pten			0	Normal Pten Sequence	0	Pten Normal		1	Notch1 Type 1 Deletion by PCR	Insertion(s)	Heterozygous: Insertion of 'C' (pos+7464 relative to TSS)	1	Mutant Notch1 PEST Domain Sequence			0	Normal Notch1 HD Sequence	1	Mutation in Notch1 PEST and/or HD Sequence
Carbon- 1 x 4 Gy	23327	Female	633	142				B6	B6	1	Loss of heterozygosity above and/or below Ikzf1	Point-Mutation(s)	Hemizygous: C>T point mutation (pos+637 relative to Start), Arg>STOP at Codon #213	1	Mutant Ikzf1 Sequence	1	Ikzf1 Abnormality	2	Mutant		C3H	C3H	1	Loss of heterozygosity above and/or below Bcl11b	Not Determined		B6	B6	1	Loss of heterozygosity within and/or below Pten	Deletion(s)	Hemizygous: Deletion of Exon 2	1	Mutant Pten Sequence	1	Pten Abnormality		0	No Notch1 Type 1 Deletion by PCR	Insertion(s)	Heterozygous: Insertion of 'GGGTGGG' + duplication of 'CTTTGAGCCACCCCCGCCACGCCTCTCCCAC' (pos+6795 relative to RSS)	1	Mutant Notch1 PEST Domain Sequence			0	Normal Notch1 HD Sequence	1	Mutation in Notch1 PEST and/or HD Sequence
Carbon- 4 x 1.2 Gy	23329	Female	787	159				B6	B6	1	Loss of heterozygosity above and/or below Ikzf1			0	No Ikzf1 Mutations Found	0	Ikzf1 Normal	1	Normal		C3H	C3H	1	Loss of heterozygosity above and/or below Bcl11b	Interstitial Recombination and Telomeric Deletion		Both B6 and C3H	Both B6 and C3H	0	Both alleles retained within and below Pten			0	Normal Pten Sequence	0	Pten Normal		1	Notch1 Type 1 Deletion by PCR	Insertion(s)	Heterozygous: 1 bp insertion G<CC (pos+7081) leading to frameshift	1	Mutant Notch1 PEST Domain Sequence			0	Normal Notch1 HD Sequence	1	Mutation in Notch1 PEST and/or HD Sequence
Carbon- 1 x 4 Gy	23356	Male	484	150				Both B6 and C3H	Both B6 and C3H	0	Both alleles retained above and below Ikzf1			0	No Ikzf1 Mutations Found	0	Ikzf1 Normal	1	Normal		C3H	C3H	1	Loss of heterozygosity above and/or below Bcl11b	Telomeric Deletion LOH		B6	Both B6 and C3H	1	Loss of heterozygosity within and/or below Pten			0	Normal Pten Sequence	0	Pten Normal		0	No Notch1 Type 1 Deletion by PCR			0	Normal Notch1 PEST Domain Sequence			0	Normal Notch1 HD Sequence	0	Normal Notch1 PEST & HD Sequences
Carbon- 4 x 1.2 Gy	23361	Male	480	166				Both B6 and C3H	Both B6 and C3H	0	Both alleles retained above and below Ikzf1	Insertion(s)	Hemizygous: Insertion of 'G7' at 'GG' dinucleotide (pos+1140 relative to Start, nonsense after codon 381 to STOP at Codon#489	1	Mutant Ikzf1 Sequence	1	Ikzf1 Abnormality	2	Mutant		C3H	C3H	1	Loss of heterozygosity above and/or below Bcl11b	Telomeric Deletion LOH		Both B6 and C3H	Both B6 and C3H	0	Both alleles retained within and below Pten			0	Normal Pten Sequence	0	Pten Normal		1	Notch1 Type 1 Deletion by PCR	Insertion(s)	Heterozygous: 1 bp insertion C4<C5 (pos+7463) leading to frameshift	1	Mutant Notch1 PEST Domain Sequence			0	Normal Notch1 HD Sequence	1	Mutation in Notch1 PEST and/or HD Sequence
Carbon- 4 x 1.2 Gy	23362	Female	696	166		Yes		Both B6 and C3H	C3H	1	Loss of heterozygosity above and/or below Ikzf1			0	No Ikzf1 Mutations Found	1	Ikzf1 Abnormality	3	Low Expression		C3H	C3H	1	Loss of heterozygosity above and/or below Bcl11b	Telomeric Deletion LOH		B6	B6	1	Loss of heterozygosity within and/or below Pten	Insertion(s)/Deletion(s)	Hemizygous: Deletion of Exon 2 - Exon 9, Hemizygous: Duplication of 'AAACTACC' after pos+1029	1	Mutant Pten Sequence	1	Pten Abnormality		0	No Notch1 Type 1 Deletion by PCR			0	Normal Notch1 PEST Domain Sequence			0	Normal Notch1 HD Sequence	0	Normal Notch1 PEST & HD Sequences
Carbon- 4 x 1.2 Gy	23364	Male	634	169		Yes		Both B6 and C3H	Both B6 and C3H	0	Both alleles retained above and below Ikzf1	Point-Mutation(s)	Hemizygous: A>C point mutation (pos+446 relative to Start), Gln>Pro at Codon #149	1	Mutant Ikzf1 Sequence	1	Ikzf1 Abnormality	6	Aberrant Expression & Mutant		B6	B6	1	Loss of heterozygosity above and/or below Bcl11b	Telomeric Deletion LOH		B6	B6	1	Loss of heterozygosity within and/or below Pten	Point-Mutation(s)	Hemizygous: (T>G, pos+95)	1	Mutant Pten Sequence	1	Pten Abnormality		0	No Notch1 Type 1 Deletion by PCR	Insertion(s)	Heterozygous: Insertion of 'A' (pos+6984 relative to TSS)	1	Mutant Notch1 PEST Domain Sequence	Point-Mutation(s)	Heterozygous: T>C (pos+5003 relative to TSS)	1	Mutant Notch1 HD Sequence	1	Mutation in Notch1 PEST and/or HD Sequence
Carbon- 4 x 1.2 Gy	23368	Male	399	172				Both B6 and C3H	Both B6 and C3H	0	Both alleles retained above and below Ikzf1			0	No Ikzf1 Mutations Found	1	Ikzf1 Abnormality	3	Low Expression		C3H	Both B6 and C3H	1	Loss of heterozygosity above and/or below Bcl11b	Interstitial Recombination LOH		Both B6 and C3H	Both B6 and C3H	0	Both alleles retained within and below Pten			0	Normal Pten Sequence	0	Pten Normal		0	No Notch1 Type 1 Deletion by PCR	Insertion(s)	Heterozygous: C4>C5 (pos+7406 relative to TSS)	1	Mutant Notch1 PEST Domain Sequence			0	Normal Notch1 HD Sequence	1	Mutation in Notch1 PEST and/or HD Sequence
Carbon- 4 x 1.2 Gy	23373	Female	568	173				B6	Both B6 and C3H	1	Loss of heterozygosity above and/or below Ikzf1	Insertion(s)	Hemizygous: 1 bp 'C' insertion in poly-C tract (after pos+56 relative to Start), inserts STOP as Codon #22	1	Mutant Ikzf1 Sequence	1	Ikzf1 Abnormality	2	Mutant		B6	B6	1	Loss of heterozygosity above and/or below Bcl11b	Telomeric Deletion LOH		C3H	C3H	1	Loss of heterozygosity within and/or below Pten			0	Normal Pten Sequence	0	Pten Normal		1	Notch1 Type 1 Deletion by PCR	Insertion(s)	Heterozygous: 1 bp insertion 'T' (pos+7185) leading to frameshift	1	Mutant Notch1 PEST Domain Sequence			0	Normal Notch1 HD Sequence	1	Mutation in Notch1 PEST and/or HD Sequence
Carbon- 4 x 1.2 Gy	23374	Male	310	173				C3H	C3H	1	Loss of heterozygosity above and/or below Ikzf1			0	No Ikzf1 Mutations Found	0	Ikzf1 Normal	1	Normal		C3H	C3H	1	Loss of heterozygosity above and/or below Bcl11b	Interstitial Deleletion and Telomeric Recombination		Both B6 and C3H	Both B6 and C3H	0	Both alleles retained within and below Pten			0	Normal Pten Sequence	0	Pten Normal		0	No Notch1 Type 1 Deletion by PCR	Insertion(s)	Heterozygous: Insertion of 'G' (pos+7084 relative to TSS)	1	Mutant Notch1 PEST Domain Sequence			0	Normal Notch1 HD Sequence	1	Mutation in Notch1 PEST and/or HD Sequence
Carbon- 4 x 1 Gy	23379	Male	404	176				Both B6 and C3H	Both B6 and C3H	0	Both alleles retained above and below Ikzf1			0	No Ikzf1 Mutations Found	0	Ikzf1 Normal	1	Normal		C3H	Both B6 and C3H	1	Loss of heterozygosity above and/or below Bcl11b	Interstitial Recombination LOH		Both B6 and C3H	Both B6 and C3H	0	Both alleles retained within and below Pten			0	Normal Pten Sequence	0	Pten Normal		1	Notch1 Type 1 Deletion by PCR	Insertion(s)	Heterozygous: Insetion of 'CC' (pos+7082 relative to TSS)	1	Mutant Notch1 PEST Domain Sequence			0	Normal Notch1 HD Sequence	1	Mutation in Notch1 PEST and/or HD Sequence
Carbon- 1 x 4 Gy	23394	Female	498	168				Both B6 and C3H	Both B6 and C3H	0	Both alleles retained above and below Ikzf1			0	No Ikzf1 Mutations Found	0	Ikzf1 Normal	1	Normal		C3H	Both B6 and C3H	1	Loss of heterozygosity above and/or below Bcl11b	Interstitial Recombination LOH		B6	Both B6 and C3H	1	Loss of heterozygosity within and/or below Pten			0	Normal Pten Sequence	0	Pten Normal		0	No Notch1 Type 1 Deletion by PCR	Insertion(s)	Heterozygous: 2 bp insertion 'CC>CCCC' (pos+7259) leading to frameshift	1	Mutant Notch1 PEST Domain Sequence			0	Normal Notch1 HD Sequence	1	Mutation in Notch1 PEST and/or HD Sequence
Carbon- 1 x 4 Gy	23473	Male	602	171		Yes		Both B6 and C3H	Both B6 and C3H	0	Both alleles retained above and below Ikzf1			0	No Ikzf1 Mutations Found	0	Ikzf1 Normal	8	Normal		C3H	C3H	1	Loss of heterozygosity above and/or below Bcl11b	Not Determined		C3H	Both B6 and C3H	1	Loss of heterozygosity within and/or below Pten	Point-Mutation(s)	Hemizygous: T>G (pos+974) - CONFIRMED IN DNA	1	Mutant Pten Sequence	1	Pten Abnormality		0	No Notch1 Type 1 Deletion by PCR			0	Normal Notch1 PEST Domain Sequence			0	Normal Notch1 HD Sequence	0	Normal Notch1 PEST & HD Sequences
Carbon- 1 x 4.8 Gy	23474	Female	624	171				Both B6 and C3H	Both B6 and C3H	0	Both alleles retained above and below Ikzf1			0	No Ikzf1 Mutations Found	0	Ikzf1 Normal	1	Normal		C3H	Both B6 and C3H	1	Loss of heterozygosity above and/or below Bcl11b	Interstitial Deletion LOH		C3H	C3H	1	Loss of heterozygosity within and/or below Pten	Insertion(s)	Hemizygous: Frameshift (A6>A7, pos+963-968)	1	Mutant Pten Sequence	1	Pten Abnormality		0	No Notch1 Type 1 Deletion by PCR			0	Normal Notch1 PEST Domain Sequence			0	Normal Notch1 HD Sequence	0	Normal Notch1 PEST & HD Sequences
Carbon- 4 x 1.2 Gy	23475	Female	558	186				C3H	C3H	1	Loss of heterozygosity above and/or below Ikzf1	Deletion(s)	Heterozygous: Deletion of Exons 5 and 6	1	Mutant Ikzf1 Sequence	1	Ikzf1 Abnormality	2	Mutant		C3H	Both B6 and C3H	1	Loss of heterozygosity above and/or below Bcl11b	Interstitial Recombination LOH		Both B6 and C3H	Both B6 and C3H	0	Both alleles retained within and below Pten	Deletion(s)	Hemizygous: Deletion pos+983-986 (4 bp) - CONFIRMED IN DNA	1	Mutant Pten Sequence	1	Pten Abnormality		0	No Notch1 Type 1 Deletion by PCR	Insertion(s)	Heterozygous: 1 bp insertion C4>C5 (pos+7052) leading to frameshift	1	Mutant Notch1 PEST Domain Sequence	Point-Mutation(s)	Heterozygous: T>C, pos+5092 (relative to TSS)	1	Mutant Notch1 HD Sequence	1	Mutation in Notch1 PEST and/or HD Sequence
Carbon- 4 x 1 Gy	23476	Male	442	186		Yes		Both B6 and C3H	Both B6 and C3H	0	Both alleles retained above and below Ikzf1			0	No Ikzf1 Mutations Found	0	Ikzf1 Normal	8	Normal		C3H	C3H	1	Loss of heterozygosity above and/or below Bcl11b	Telomeric Recombination LOH		Both B6 and C3H	Both B6 and C3H	0	Both alleles retained within and below Pten			0	Normal Pten Sequence	0	Pten Normal		1	Notch1 Type 1 Deletion by PCR	Insertion(s)	Heterozygous: 7 bp insertion 'G>CCCCCCTC' (pos+7081) leading to frameshift	1	Mutant Notch1 PEST Domain Sequence			0	Normal Notch1 HD Sequence	1	Mutation in Notch1 PEST and/or HD Sequence
Carbon- 1 x 4 Gy	23478	Male	666	176				Both B6 and C3H	Both B6 and C3H	0	Both alleles retained above and below Ikzf1	Point-Mutation(s)	Homozygous: G>C (pos+1379 relative to TSS)	1	Mutant Ikzf1 Sequence	1	Ikzf1 Abnormality	2	Mutant		B6	B6	1	Loss of heterozygosity above and/or below Bcl11b	Telomeric Recombination LOH		Both B6 and C3H	Both B6 and C3H	0	Both alleles retained within and below Pten			0	Normal Pten Sequence	0	Pten Normal		0	No Notch1 Type 1 Deletion by PCR	Insertion(s)	Heterozygous: C>TT (pos+7193 relative to TSS)	1	Mutant Notch1 PEST Domain Sequence	Point-Mutation(s)	Heterozygous: T>C, pos+5003 (relative to TSS)	1	Mutant Notch1 HD Sequence	1	Mutation in Notch1 PEST and/or HD Sequence
Carbon- 1 x 4.8 Gy	23488	Female	626	177				B6	B6	1	Loss of heterozygosity above and/or below Ikzf1	Insertion(s)	Homozygous: 'GC'>'GGG' (pos+1286-1287 relative to TSS)	1	Mutant Ikzf1 Sequence	1	Ikzf1 Abnormality	2	Mutant		C3H	C3H	1	Loss of heterozygosity above and/or below Bcl11b	Interstitial Recombination and Telomeric Deletion		Both B6 and C3H	Both B6 and C3H	0	Both alleles retained within and below Pten			0	Normal Pten Sequence	0	Pten Normal		1	Notch1 Type 1 Deletion by PCR	Insertion(s)	Heterozygous: T>GC (pos+7343 relative to TSS)	1	Mutant Notch1 PEST Domain Sequence	Point-Mutation(s)	Homozygous: T>C, pos+5003 (relative to TSS)	1	Mutant Notch1 HD Sequence	1	Mutation in Notch1 PEST and/or HD Sequence
Carbon- 4 x 1.2 Gy	23500	Female	693	201		Yes		Both B6 and C3H	Both B6 and C3H	0	Both alleles retained above and below Ikzf1			0	No Ikzf1 Mutations Found	0	Ikzf1 Normal	1	Normal		C3H	Both B6 and C3H	1	Loss of heterozygosity above and/or below Bcl11b	Interstitial Recombination LOH		Both B6 and C3H	Both B6 and C3H	0	Both alleles retained within and below Pten	Insertion(s)/Deletion(s)	Hemizygous: Frameshift (T5>T6, pos+170 relative to TSS), Hemizygous: Deletion of Exon 7	1	Mutant Pten Sequence	1	Pten Abnormality		0	No Notch1 Type 1 Deletion by PCR	Insertion(s)	Heterozygous: Insertion of 'T' (pos+7020 relative to TSS)	1	Mutant Notch1 PEST Domain Sequence			0	Normal Notch1 HD Sequence	1	Mutation in Notch1 PEST and/or HD Sequence
Carbon- 4 x 1.2 Gy	23547	Female	568	202				C3H	Both B6 and C3H	1	Loss of heterozygosity above and/or below Ikzf1	Aberrant Expression	Front half of transcript is missing, but with half expression of rear half	0	No Ikzf1 Mutations Found	1	Ikzf1 Abnormality	5	Aberrant Expression		C3H	C3H	1	Loss of heterozygosity above and/or below Bcl11b	Interstitial Recombination and Telomeric Deletion		Both B6 and C3H	Both B6 and C3H	0	Both alleles retained within and below Pten			0	Normal Pten Sequence	0	Pten Normal		1	Notch1 Type 1 Deletion by PCR	Insertion(s)	Heterozygous: 'GTC'>'AGGGGTT' (pos+7274-7277 relative to TSS)	1	Mutant Notch1 PEST Domain Sequence			0	Normal Notch1 HD Sequence	1	Mutation in Notch1 PEST and/or HD Sequence
Carbon- 1 x 4.8 Gy	23584	Female	704	206		Yes		Both B6 and C3H	Both B6 and C3H	0	Both alleles retained above and below Ikzf1			0	No Ikzf1 Mutations Found	0	Ikzf1 Normal	1	Normal		C3H	Both B6 and C3H	1	Loss of heterozygosity above and/or below Bcl11b	Interstitial Deletion LOH		Both B6 and C3H	Both B6 and C3H	0	Both alleles retained within and below Pten			0	Normal Pten Sequence	0	Pten Normal		0	No Notch1 Type 1 Deletion by PCR			0	Normal Notch1 PEST Domain Sequence	Point-Mutation(s)	Heterozygous: T>C, pos+5003 (relative to TSS)	1	Mutant Notch1 HD Sequence	1	Mutation in Notch1 PEST and/or HD Sequence
Carbon- 1 x 4 Gy	23597	Male	603	424				B6	B6	1	Loss of heterozygosity above and/or below Ikzf1			0	No Ikzf1 Mutations Found	0	Ikzf1 Normal	1	Normal		B6	Both B6 and C3H	1	Loss of heterozygosity above and/or below Bcl11b	Interstitial Deletion LOH		Both B6 and C3H	Both B6 and C3H	0	Both alleles retained within and below Pten			0	Normal Pten Sequence	0	Pten Normal		1	Notch1 Type 1 Deletion by PCR	Insertion(s)	Heterozygous: Insertion of 'AACC' (pos+7056 relative to TSS)	1	Mutant Notch1 PEST Domain Sequence			0	Normal Notch1 HD Sequence	1	Mutation in Notch1 PEST and/or HD Sequence
Carbon- 1 x 4.8 Gy	23704	Male	672	119				Both B6 and C3H	Both B6 and C3H	0	Both alleles retained above and below Ikzf1	Aberrant Expression	Front half of transcript is suppressed, but rear half is missing completely	0	No Ikzf1 Mutations Found	1	Ikzf1 Abnormality	5	Aberrant Expression		C3H	C3H	1	Loss of heterozygosity above and/or below Bcl11b	Telomeric Deletion LOH		C3H	Both B6 and C3H	1	Loss of heterozygosity within and/or below Pten	Point-Mutation(s)	Heterozygous: C>T (pos+900)	1	Mutant Pten Sequence	1	Pten Abnormality		0	No Notch1 Type 1 Deletion by PCR			0	Normal Notch1 PEST Domain Sequence			0	Normal Notch1 HD Sequence	0	Normal Notch1 PEST & HD Sequences
Carbon- 4 x 1 Gy	23710	Female	605	444				Both B6 and C3H	Both B6 and C3H	0	Both alleles retained above and below Ikzf1	Point-Mutation(s)	Heterozygous: A>C point mutation (pos+557 relative to Start), Asp>Ala at Codon #186	1	Mutant Ikzf1 Sequence	1	Ikzf1 Abnormality	2	Mutant		C3H	Both B6 and C3H	1	Loss of heterozygosity above and/or below Bcl11b	Interstitial Recombination LOH		Both B6 and C3H	Both B6 and C3H	0	Both alleles retained within and below Pten			0	Normal Pten Sequence	0	Pten Normal		1	Notch1 Type 1 Deletion by PCR	Point-Mutation(s)	Heterozygous: C>T (pos+ 7144 relative to TSS)	1	Mutant Notch1 PEST Domain Sequence			0	Normal Notch1 HD Sequence	1	Mutation in Notch1 PEST and/or HD Sequence
Carbon- 4 x 1.2 Gy	23713	Female	673	445				Both B6 and C3H	Both B6 and C3H	0	Both alleles retained above and below Ikzf1			0	No Ikzf1 Mutations Found	0	Ikzf1 Normal	1	Normal		C3H	Both B6 and C3H	1	Loss of heterozygosity above and/or below Bcl11b	Interstitial Deletion LOH		Both B6 and C3H	Both B6 and C3H	0	Both alleles retained within and below Pten			0	Normal Pten Sequence	0	Pten Normal		0	No Notch1 Type 1 Deletion by PCR			0	Normal Notch1 PEST Domain Sequence			0	Normal Notch1 HD Sequence	0	Normal Notch1 PEST & HD Sequences
Carbon- 1 x 4.8 Gy	23721	Male	390	224		Yes		Both B6 and C3H	Both B6 and C3H	0	Both alleles retained above and below Ikzf1	Insertion(s)	Heterozygous: 1 bp insertion of 'G' after pos+764 relative to Start, nonsense from Codon #255 with STOP at Codon #274	1	Mutant Ikzf1 Sequence	1	Ikzf1 Abnormality	2	Mutant		B6	Both B6 and C3H	1	Loss of heterozygosity above and/or below Bcl11b	Interstitial Deletion LOH		C3H	Both B6 and C3H	1	Loss of heterozygosity within and/or below Pten	Deletion(s)	Hemizygous: Deletion of Exon 4	1	Mutant Pten Sequence	1	Pten Abnormality		0	No Notch1 Type 1 Deletion by PCR			0	Normal Notch1 PEST Domain Sequence			0	Normal Notch1 HD Sequence	0	Normal Notch1 PEST & HD Sequences
Carbon- 4 x 1 Gy	23739	Male	495	246				C3H	C3H	1	Loss of heterozygosity above and/or below Ikzf1	Aberrant Expression	Whole transcript is suppressed, but front portion is missing completely	0	No Ikzf1 Mutations Found	1	Ikzf1 Abnormality	5	Aberrant Expression		C3H	C3H	1	Loss of heterozygosity above and/or below Bcl11b	Telomeric Recombination LOH		Both B6 and C3H	Both B6 and C3H	0	Both alleles retained within and below Pten			0	Normal Pten Sequence	0	Pten Normal		1	Notch1 Type 1 Deletion by PCR	Insertion(s)	Heterozygous: Insertion of 'CCCC' (pos+7082 relative to TSS)	1	Mutant Notch1 PEST Domain Sequence			0	Normal Notch1 HD Sequence	1	Mutation in Notch1 PEST and/or HD Sequence
Carbon- 4 x 1.2 Gy	23740	Male	746	246				Both B6 and C3H	Both B6 and C3H	0	Both alleles retained above and below Ikzf1			0	No Ikzf1 Mutations Found	0	Ikzf1 Normal	1	Normal		C3H	C3H	1	Loss of heterozygosity above and/or below Bcl11b	Telomeric Deletion LOH		Both B6 and C3H	Both B6 and C3H	0	Both alleles retained within and below Pten	Insertion(s)	Heteterozygous: Insertion of 'T' (pos+13 relative to TSS)	1	Mutant Pten Sequence	1	Pten Abnormality		1	Notch1 Type 1 Deletion by PCR	Insertion(s)	Heterozygous: Insertion of 'AAAG' (pos+7196ative to TSS)	1	Mutant Notch1 PEST Domain Sequence			0	Normal Notch1 HD Sequence	1	Mutation in Notch1 PEST and/or HD Sequence
Carbon- 4 x 1.2 Gy	23741	Male	327	247		Yes		Both B6 and C3H	Both B6 and C3H	0	Both alleles retained above and below Ikzf1	Point-Mutation(s)	Hemizygous: C>T point mutation (pos+151 relative to Start), Arg>STOP at Codon #51	1	Mutant Ikzf1 Sequence	1	Ikzf1 Abnormality	2	Mutant		C3H	Both B6 and C3H	1	Loss of heterozygosity above and/or below Bcl11b	Interstitial Recombination LOH		Both B6 and C3H	Both B6 and C3H	0	Both alleles retained within and below Pten			0	Normal Pten Sequence	0	Pten Normal		1	Notch1 Type 1 Deletion by PCR	Insertion(s)	Heterozygous: Insertion of 'CCTC' (pos+7260 relative to TSS)	1	Mutant Notch1 PEST Domain Sequence			0	Normal Notch1 HD Sequence	1	Mutation in Notch1 PEST and/or HD Sequence
Carbon- 1 x 4 Gy	23750	Male	410	444				Both B6 and C3H	Both B6 and C3H	0	Both alleles retained above and below Ikzf1			0	No Ikzf1 Mutations Found	0	Ikzf1 Normal	1	Normal		C3H	Both B6 and C3H	1	Loss of heterozygosity above and/or below Bcl11b	Not Determined		Both B6 and C3H	Both B6 and C3H	0	Both alleles retained within and below Pten	Point-Mutation(s)	Heterozygous: C>T (pos+277 relative to TSS)	1	Mutant Pten Sequence	1	Pten Abnormality		1	Notch1 Type 1 Deletion by PCR	Insertion(s)	Heterozygous: Insertion of 'GGGG' (pos+7084 relative to TSS)	1	Mutant Notch1 PEST Domain Sequence			0	Normal Notch1 HD Sequence	1	Mutation in Notch1 PEST and/or HD Sequence
Carbon- 1 x 4.8 Gy	23780	Male	325	242				Both B6 and C3H	Both B6 and C3H	0	Both alleles retained above and below Ikzf1	Point-Mutation(s)	Heterozygous: T>G point mutation (pos+532 relative to Start), Cys>Gly at Codon #178	1	Mutant Ikzf1 Sequence	1	Ikzf1 Abnormality	2	Mutant		B6	B6	1	Loss of heterozygosity above and/or below Bcl11b	Telomeric Deletion LOH		C3H	C3H	1	Loss of heterozygosity within and/or below Pten			0	Normal Pten Sequence	0	Pten Normal		1	Notch1 Type 1 Deletion by PCR	Insertion(s)	Heterozygous: Insertion of 'CCGC' (pos+7194 relative to TSS)	1	Mutant Notch1 PEST Domain Sequence			0	Normal Notch1 HD Sequence	1	Mutation in Notch1 PEST and/or HD Sequence
Carbon- 1 x 4.8 Gy	23810	Male	316	154				Both B6 and C3H	Both B6 and C3H	0	Both alleles retained above and below Ikzf1			0	No Ikzf1 Mutations Found	0	Ikzf1 Normal	1	Normal		C3H	C3H	1	Loss of heterozygosity above and/or below Bcl11b	Telomeric Deletion LOH		Both B6 and C3H	Both B6 and C3H	0	Both alleles retained within and below Pten			0	Normal Pten Sequence	0	Pten Normal		1	Notch1 Type 1 Deletion by PCR	Insertion(s)	Heterozygous: G>'CCCTCCGC' (pos+7082 relative to TSS)	1	Mutant Notch1 PEST Domain Sequence	Point-Mutation(s)	Heterozygous: T>C (pos+5003 relative to TSS)	1	Mutant Notch1 HD Sequence	1	Mutation in Notch1 PEST and/or HD Sequence
Carbon- 4 x 1.2 Gy	23876	Male	566	292				Both B6 and C3H	Both B6 and C3H	0	Both alleles retained above and below Ikzf1			0	No Ikzf1 Mutations Found	0	Ikzf1 Normal	1	Normal		C3H	Both B6 and C3H	1	Loss of heterozygosity above and/or below Bcl11b	Interstitial Deletion LOH		Both B6 and C3H	Both B6 and C3H	0	Both alleles retained within and below Pten	Deletion(s)	Heterozygous: Deletion of Exons 4 & 5	1	Mutant Pten Sequence	1	Pten Abnormality		1	Notch1 Type 1 Deletion by PCR	Insertion(s)	Heterozygous: G>TT (pos+7082 relative to TSS)	1	Mutant Notch1 PEST Domain Sequence			0	Normal Notch1 HD Sequence	1	Mutation in Notch1 PEST and/or HD Sequence
Carbon- 1 x 4.8 Gy	23990	Male	360	514				C3H	Both B6 and C3H	1	Loss of heterozygosity above and/or below Ikzf1			0	No Ikzf1 Mutations Found	0	Ikzf1 Normal	1	Normal		C3H	C3H	1	Loss of heterozygosity above and/or below Bcl11b	Interstitial Recombination and Telomeric Deletion		Both B6 and C3H	Both B6 and C3H	0	Both alleles retained within and below Pten			0	Normal Pten Sequence	0	Pten Normal		0	No Notch1 Type 1 Deletion by PCR			0	Normal Notch1 PEST Domain Sequence			0	Normal Notch1 HD Sequence	0	Normal Notch1 PEST & HD Sequences
Carbon- 1 x 4 Gy	24148	Female	630	343				C3H	C3H	1	Loss of heterozygosity above and/or below Ikzf1			0	No Ikzf1 Mutations Found	0	Ikzf1 Normal	1	Normal		C3H	Both B6 and C3H	1	Loss of heterozygosity above and/or below Bcl11b	Interstitial Recombination LOH		Both B6 and C3H	Both B6 and C3H	0	Both alleles retained within and below Pten			0	Normal Pten Sequence	0	Pten Normal		0	No Notch1 Type 1 Deletion by PCR			0	Normal Notch1 PEST Domain Sequence			0	Normal Notch1 HD Sequence	0	Normal Notch1 PEST & HD Sequences
Carbon- 4 x 1.2 Gy	24225	Female	780	376				Both B6 and C3H	Both B6 and C3H	0	Both alleles retained above and below Ikzf1			0	No Ikzf1 Mutations Found	0	Ikzf1 Normal	1	Normal		C3H	Both B6 and C3H	1	Loss of heterozygosity above and/or below Bcl11b	Interstitial Deletion LOH		Both B6 and C3H	Both B6 and C3H	0	Both alleles retained within and below Pten			0	Normal Pten Sequence	0	Pten Normal		1	Notch1 Type 1 Deletion by PCR	Insertion(s)	Heterozygous: Insertion of 'CGCC' (pos+7082 relative to TSS)	1	Mutant Notch1 PEST Domain Sequence			0	Normal Notch1 HD Sequence	1	Mutation in Notch1 PEST and/or HD Sequence
